# Supplementary material for: Alterations in the Gut Microbiota of Zebrafish (Danio rerio) in Response to Water-Soluble Crude Oil Components and Its Mixture With a Chemical Dispersant
Source: Front Public Health. 2020 Oct 26;8:584953. doi: 10.3389/fpubh.2020.584953 (PMC7649143; doi:10.3389/fpubh.2020.584953)
Supplement: Supplementary file 1 [file Table_1.XLSX]

## Sheet: Resume
	Alterations in the gut microbiota of zebrafish in response to water-soluble crude oil components and its mixture with a chemical dispersant
	Carlos Eduardo González-Penagos1, Jesús Alejandro Zamora-Briseño1, Daniel Cerqueda-García1, Mónica Améndola-Pimenta1, Juan Antonio Pérez-Vega1, Emanuel Hernández-Nuñez1,2, Rossanna Rodríguez-Canul1*
	1 Departamento de Recursos del Mar, Centro de Investigación y de Estudios Avanzados del Instituto Politécnico Nacional-unidad Mérida. Km. 6 Antigua Carretera a Progreso, CORDEMEX. Mérida, Yucatán, México. CP. 97310.
	2 CONACYT – Centro de Investigación y de Estudios Avanzados del Instituto Politécnico Nacional. Carretera Antigua a Progreso Km. 6, 97310 Mérida, Yucatán, México.
	*Corresponding author: Dr. Rossanna del Pilar Rodríguez-Canul Email: rossana.rodriguez@cinvestav.mx
	In this book, you will find the results of the research carried out with adult zebrafish evaluating under controlled experimental conditions the alterations in the intestinal microbiota in response to exposure to a water-accommodated fraction (WAF) and a chemically enhanced WAF (CEWAF) mixed with dispersant Nokomis 3F4®.
	SUPPLEMENTARY TABLES
	TABLE S1.Total body length and weight of fish at the initial and final time of the experiment.
	TABLE S2. Metagenomic analysis data. A) Reads obtained from the sequencing of the 16S RNA gene. B) Venn diagram indicating the corresponding assignment according to the treatment. C) Absolute and D) Relative abundances per sample. E) Genera exclusively identified by group. F) LEfSe analysis performed comparing the three groups. G) LEfSe analysis performed comparing WAF and CONTROL. H) LEfSe analy…
	TABLE S3. Hydrocarbon quantification for WAF and CEWAF at the initial time (0 h) and final time (96 h).

## Sheet: S1_biometrics
TABLE S1. Total body length and weight of fish at the initial and final time of the
Treatment	Sample	Sex	Time (h)	Size (cm)	Weight (mg)	Time (h)	Size (cm)	Weight (mg)
CONTROL	1	male	0	3.2	300	96	3.2	300
CONTROL	2	male	0	3.1	290	96	3.1	289
CONTROL	3	male	0	3	300	96	3	300
CONTROL	4	male	0	3.3	330	96	3.3	329
			Mean	3.15	305		3.15	304.5
			(SE)	0.0645497	8.66025		0.0645497	8.56835
WAF	1	male	0	3.3	330	96	3.3	328
WAF	2	male	0	3.2	310	96	3.2	308
WAF	3	male	0	3.2	305	96	3.2	304
WAF	4	male	0	3	280	96	3	280
			Mean	3.175	306.25		3.175	305
			(SE)	0.0629153	10.2825		0.0629153	9.84886
CEWAF	1	male	0	3	300	96	3	300
CEWAF	2	male	0	3.2	330	96	3.2	329
CEWAF	3	male	0	3.4	330	96	3.4	329
CEWAF	4	male	0	3.1	290	96	3.1	289
			Mean	3.175	312.5		3.175	311.75
			(SE)	0.0853913	10.3078		0.0853913	10.2093
SE= standard error

## Sheet: S2A_reads
Table S2A. Reads obtained from the sequencing of the 16S RNA gene
Group	sample-id	input	filtered	denoised	merged	non-chimeric
	#q2:types	numeric	numeric	numeric	numeric	numeric
CONTROL	1	90407	30436	30436	28209	25929
CONTROL	2	215187	57421	57421	50908	46431
CONTROL	3	82948	11564	11564	10538	9927
CONTROL	4	112690	51809	51809	47210	41011
WAF	5	112688	58314	58314	48782	42948
WAF	6	87639	36465	36465	32893	30624
WAF	7	109858	41904	41904	35370	29654
WAF	8	71313	23011	23011	19255	17100
CEWAF	9	45153	17194	17194	15583	15278
CEWAF	10	145752	59116	59116	53397	45926
CEWAF	11	164577	85883	85883	76636	67892
CEWAF	12	373046	150494	150494	135794	129525

## Sheet: S2B_venn
Table S2B. Venn diagram indicating the corresponding assignment according to the treatment.
ASV_ID	CONTROL	WAF	CEWAF	Domain	Phylum	Class	Order	Family	Genus	Species
4b72602cd3862870c077de7609758887	0	0.0151515	0	Bacteria	Proteobacteria	Gammaproteobacteria	Betaproteobacteriales	Burkholderiaceae	Achromobacter	Unassigned
ebeaf12265df3163b49c4ed9f7028c88	0	0	0.00252525	Bacteria	Proteobacteria	Gammaproteobacteria	Gammaproteobacteria Incertae Sedis	Unknown Family	Acidibacter	uncultured bacterium
20449e84da0f0139e002247821efb46d	0	0	0.00505051	Bacteria	Proteobacteria	Gammaproteobacteria	Betaproteobacteriales	Burkholderiaceae	Acidovorax	Unassigned
ad65c960358510fb7cf3f467ff4a3f17	0	0.133838	0	Bacteria	Proteobacteria	Gammaproteobacteria	Betaproteobacteriales	Burkholderiaceae	Acidovorax	uncultured bacterium
34ff97fb1737dfb545d82ba6fc1f0b1d	0	0.0252525	0	Bacteria	Proteobacteria	Gammaproteobacteria	Pseudomonadales	Moraxellaceae	Acinetobacter	Acinetobacter calcoaceticus
1cea648b0d73d3b5e23d192f537e4c54	0	0.217172	0	Bacteria	Proteobacteria	Gammaproteobacteria	Pseudomonadales	Moraxellaceae	Acinetobacter	Acinetobacter schindleri
c9688588309c4c624421c7f177507a54	0	0.0252525	0.0454545	Bacteria	Proteobacteria	Gammaproteobacteria	Pseudomonadales	Moraxellaceae	Acinetobacter	Unassigned
445eeb9838e23fcebb1aba33861cd989	0	0.0277778	0	Bacteria	Proteobacteria	Gammaproteobacteria	Pseudomonadales	Moraxellaceae	Acinetobacter	Unassigned
b790fee6356aa2513ca8a4f98a6ea471	0	0.0959596	0	Bacteria	Proteobacteria	Gammaproteobacteria	Pseudomonadales	Moraxellaceae	Acinetobacter	Unassigned
a2a4b862b4253366e2ff046ad674befa	0	0.00505051	0.0656566	Bacteria	Proteobacteria	Gammaproteobacteria	Pseudomonadales	Moraxellaceae	Acinetobacter	uncultured bacterium
23910f0587d7b2d06dd9eb597fd3150d	0	0	0.0353535	Bacteria	Proteobacteria	Gammaproteobacteria	Pasteurellales	Pasteurellaceae	Actinobacillus	Unassigned
498f696f55712b78b9d55bf221b79c63	0	0	0.00505051	Bacteria	Proteobacteria	Gammaproteobacteria	Aeromonadales	Aeromonadaceae	Aeromonas	Unassigned
ec3dfedf65ae5803ef9f7ad961b82c0e	0	0	0.0252525	Bacteria	Proteobacteria	Gammaproteobacteria	Aeromonadales	Aeromonadaceae	Aeromonas	Unassigned
14667b92164c73f3e113d173656bcbeb	0	0	0.0429293	Bacteria	Proteobacteria	Gammaproteobacteria	Aeromonadales	Aeromonadaceae	Aeromonas	Unassigned
4146e7ff1b0ce22a827f7c95b9f3f796	0	0	0.0757576	Bacteria	Proteobacteria	Gammaproteobacteria	Aeromonadales	Aeromonadaceae	Aeromonas	Unassigned
d93d2fca50e2a99589dc70c493186066	0	0	0.0833333	Bacteria	Proteobacteria	Gammaproteobacteria	Aeromonadales	Aeromonadaceae	Aeromonas	Unassigned
b9bf1ebe4d26eeeb258707faa2ea4671	0	0.030303	0	Bacteria	Proteobacteria	Gammaproteobacteria	Aeromonadales	Aeromonadaceae	Aeromonas	Unassigned
c00de3b6037482e39bee8c4c72dd1656	0	0.0959596	0	Bacteria	Proteobacteria	Gammaproteobacteria	Aeromonadales	Aeromonadaceae	Aeromonas	Unassigned
2f452ba542352bea290294c342ce22cf	0	0.0984848	0	Bacteria	Proteobacteria	Gammaproteobacteria	Aeromonadales	Aeromonadaceae	Aeromonas	Unassigned
2a7ff9e68cb8da2d2d31919484d982e6	0	0.121212	0	Bacteria	Proteobacteria	Gammaproteobacteria	Aeromonadales	Aeromonadaceae	Aeromonas	Unassigned
ef3a90f7d255b02873478396e222d1dc	0	0	0.00252525	Bacteria	Proteobacteria	Alphaproteobacteria	Rhizobiales	Rhizobiaceae	Allorhizobium-Neorhizobium-Pararhizobium-Rhizobium	Unassigned
80dd97de86c040a0e552802450514d7f	0	0	0.020202	Bacteria	Proteobacteria	Alphaproteobacteria	Rhizobiales	Rhizobiaceae	Allorhizobium-Neorhizobium-Pararhizobium-Rhizobium	Unassigned
482ea091c81e90461d0fad3ea5709dd3	0	0.0934343	0.207071	Bacteria	Proteobacteria	Alphaproteobacteria	Rhizobiales	Rhizobiaceae	Allorhizobium-Neorhizobium-Pararhizobium-Rhizobium	uncultured bacterium
c78740bd1db7f4f2f11307d36dc0f5f9	0	0.121212	0.00252525	Bacteria	Firmicutes	Bacilli	Bacillales	Bacillaceae	Anoxybacillus	Unassigned
0ed53d43612a61a11aa0687e6502ce0d	0	0.0151515	0	Bacteria	Proteobacteria	Gammaproteobacteria	Betaproteobacteriales	Burkholderiaceae	Aquabacterium	Unassigned
94073b371e7bd4f5cfd1a7964c5de07c	0	0	0.00252525	Bacteria	Proteobacteria	Gammaproteobacteria	Betaproteobacteriales	Burkholderiaceae	Aquabacterium	uncultured bacterium
91a689c5e7d2644ec82fdd74355a0db9	0	0.010101	0	Bacteria	Proteobacteria	Gammaproteobacteria	Betaproteobacteriales	Burkholderiaceae	Aquabacterium	uncultured bacterium
9c9784705d17e58a050e4cb559868590	0	0.0176768	0	Bacteria	Proteobacteria	Gammaproteobacteria	Betaproteobacteriales	Burkholderiaceae	Aquabacterium	uncultured bacterium
a5e3f57db4a04731b374a49a754915b9	0	0.0126263	0	Bacteria	Proteobacteria	Gammaproteobacteria	Xanthomonadales	Rhodanobacteraceae	Aquimonas	Unassigned
c420dae762f059e917ca76eaa4b34b61	0	0.0353535	0	Bacteria	Firmicutes	Bacilli	Bacillales	Bacillaceae	Bacillus	Bacillus cereus
0135d9a86e44e22a3f70e9c82b04be53	0	0	0.010101	Bacteria	Firmicutes	Bacilli	Bacillales	Bacillaceae	Bacillus	Bacillus halodurans
10362aaa8a5ab01c94071fc0a3bfa650	0	0.00505051	0	Bacteria	Firmicutes	Bacilli	Bacillales	Bacillaceae	Bacillus	Unassigned
cac14bd2b96c0e38649c80300ed9d3c7	0	0.0353535	0	Bacteria	Firmicutes	Bacilli	Bacillales	Bacillaceae	Bacillus	Unassigned
48589409d720d06a01744d192ef0456c	0	0.184343	0	Bacteria	Firmicutes	Bacilli	Bacillales	Bacillaceae	Bacillus	Unassigned
e8d9022c568257d346493500e7ff2c73	0	0	0.0479798	Bacteria	Proteobacteria	Alphaproteobacteria	Rhizobiales	Beijerinckiaceae	Bosea	Unassigned
cf02d22ae37a55968a7c85843029dde4	0	0	0.0883838	Bacteria	Proteobacteria	Alphaproteobacteria	Rhizobiales	Beijerinckiaceae	Bosea	Unassigned
e93234716055e7b1d04a072fefc88aba	0	0.0353535	0	Bacteria	Proteobacteria	Alphaproteobacteria	Rhizobiales	Beijerinckiaceae	Bosea	Unassigned
994ee99ea84867d465b2939d92871d4c	0	0.0833333	0	Bacteria	Actinobacteria	Actinobacteria	Micrococcales	Dermabacteraceae	Brachybacterium	Unassigned
ef78250bd1d05a2bcf6585851315dd8c	0	0.010101	0	Bacteria	Proteobacteria	Alphaproteobacteria	Rhizobiales	Xanthobacteraceae	Bradyrhizobium	Unassigned
e91a34990d3dd654fd9f5dbf6c0cb1ac	0	0.0126263	0.0934343	Bacteria	Proteobacteria	Alphaproteobacteria	Rhizobiales	Xanthobacteraceae	Bradyrhizobium	Unassigned
d0a0aaf91e6bd30bbb5bd9863d3b83f4	0	0	0.0858586	Bacteria	Firmicutes	Bacilli	Bacillales	Paenibacillaceae	Brevibacillus	Unassigned
5b02a1a3f6ad2efc9e75ea351e8c3a5d	0	0	0.199495	Bacteria	Firmicutes	Bacilli	Bacillales	Paenibacillaceae	Brevibacillus	Unassigned
37b9ce7376b00c446ca6d4cb3c453ac5	0	0	0.207071	Bacteria	Firmicutes	Bacilli	Bacillales	Paenibacillaceae	Brevibacillus	Unassigned
9847789ec9c768d60001075d095db8b6	0	0.0151515	0	Bacteria	Firmicutes	Bacilli	Bacillales	Paenibacillaceae	Brevibacillus	Unassigned
08906307eef2e72dca6dd112c5296901	0	0.030303	0	Bacteria	Firmicutes	Bacilli	Bacillales	Paenibacillaceae	Brevibacillus	Unassigned
48253edef990f212c98e689391a77078	0	0.00505051	0	Bacteria	Actinobacteria	Actinobacteria	Micrococcales	Brevibacteriaceae	Brevibacterium	Unassigned
d021ec861367334a2522d82168c5c004	0	0	0.0151515	Bacteria	Proteobacteria	Alphaproteobacteria	Caulobacterales	Caulobacteraceae	Brevundimonas	Unassigned
afa7f3fcde33caaee82e0e46babba65c	0	0.0252525	0	Bacteria	Proteobacteria	Alphaproteobacteria	Caulobacterales	Caulobacteraceae	Brevundimonas	Unassigned
ffd7797f16b407ddc077b1a06a84d5d5	0	0	0.00505051	Bacteria	Proteobacteria	Gammaproteobacteria	Betaproteobacteriales	Burkholderiaceae	Burkholderia-Caballeronia-Paraburkholderia	Unassigned
6ee7a7f22ff7a1c11c8d18ca06dd8879	0	0.00757576	0.0782828	Bacteria	Proteobacteria	Gammaproteobacteria	Betaproteobacteriales	Burkholderiaceae	Burkholderia-Caballeronia-Paraburkholderia	Unassigned
86e190671b4fa3e7493f84f2315250ea	0	0.010101	0	Bacteria	Firmicutes	Bacilli	Lactobacillales	Carnobacteriaceae	Carnobacterium	Unassigned
a0f4d613c9b44f26f167a9b3b625163f	0	0.0555556	0	Bacteria	Proteobacteria	Alphaproteobacteria	Caulobacterales	Caulobacteraceae	Caulobacter	Unassigned
3ae9a62b75d72ae10ffed51da5b8b6a3	0	0.00252525	0	Bacteria	Fusobacteria	Fusobacteriia	Fusobacteriales	Fusobacteriaceae	Cetobacterium	uncultured bacterium
69f1c42cbca84809d104ee9024e6f965	0	0.0126263	0	Bacteria	Fusobacteria	Fusobacteriia	Fusobacteriales	Fusobacteriaceae	Cetobacterium	uncultured bacterium
419796d0c6e92d010406fccbc2583bfa	0	0.020202	0	Bacteria	Fusobacteria	Fusobacteriia	Fusobacteriales	Fusobacteriaceae	Cetobacterium	uncultured bacterium
3a12c429b54df13c20c7fc4b63dd5ea7	0	0.0479798	0	Bacteria	Fusobacteria	Fusobacteriia	Fusobacteriales	Fusobacteriaceae	Cetobacterium	uncultured bacterium
95d2a566b704b668e20f8852ed726f6f	0	0.0757576	0	Bacteria	Fusobacteria	Fusobacteriia	Fusobacteriales	Fusobacteriaceae	Cetobacterium	uncultured bacterium
3dba137e09ad9d8e7ae441e6332fd3ec	0	0.143939	0	Bacteria	Fusobacteria	Fusobacteriia	Fusobacteriales	Fusobacteriaceae	Cetobacterium	uncultured bacterium
6662e53c54e327a3f86047d26b717276	0	0.184343	0	Bacteria	Fusobacteria	Fusobacteriia	Fusobacteriales	Fusobacteriaceae	Cetobacterium	uncultured bacterium
5e0b6642d10b2299bad48dd2d78742ec	0	0.00505051	0	Bacteria	Cyanobacteria	Oxyphotobacteria	Nostocales	Chroococcidiopsaceae	Chroococcidiopsis PCC 7203	Unassigned
482c482900a2369ee7d8e2c21fe2bb4a	0	0.0126263	0	Bacteria	Cyanobacteria	Oxyphotobacteria	Nostocales	Chroococcidiopsaceae	Chroococcidiopsis PCC 7203	Unassigned
7d410f0a54a8e95d440d4f56527e5cbe	0	0	0.010101	Bacteria	Cyanobacteria	Oxyphotobacteria	Nostocales	Chroococcidiopsaceae	Chroococcidiopsis SAG 2023	Unassigned
e14ff23a9a5aa7af6f8b4ddf3caf8842	0	0.151515	0.0681818	Bacteria	Bacteroidetes	Bacteroidia	Flavobacteriales	Weeksellaceae	Chryseobacterium	Unassigned
3b69989231791d52157cc847e766a49c	0	0	0.0151515	Bacteria	Bacteroidetes	Bacteroidia	Flavobacteriales	Weeksellaceae	Cloacibacterium	uncultured bacterium
3938cf0fd94b2617cfc1edd8fdb896bb	0	0.0151515	0.00252525	Bacteria	Actinobacteria	Actinobacteria	Corynebacteriales	Corynebacteriaceae	Corynebacterium	Unassigned
f5ba2517f667e5135d74c788f787fbb2	0	0	0.00505051	Bacteria	Actinobacteria	Actinobacteria	Corynebacteriales	Corynebacteriaceae	Corynebacterium 1	uncultured bacterium
d05862053c7204d7c3316d955009a58d	0	0	0.0252525	Bacteria	Actinobacteria	Actinobacteria	Corynebacteriales	Corynebacteriaceae	Corynebacterium 1	uncultured bacterium
fafa94a6d0924acf13fc7d7f90ff3104	0	0.010101	0	Bacteria	Actinobacteria	Actinobacteria	Corynebacteriales	Corynebacteriaceae	Corynebacterium 1	uncultured bacterium
32d8945186f9c5d714da4f9ac0df4758	0	0.0151515	0	Bacteria	Actinobacteria	Actinobacteria	Corynebacteriales	Corynebacteriaceae	Corynebacterium 1	uncultured bacterium
aaa81e6e2230c611cbb8669bf3cdaabf	0	0.0277778	0	Bacteria	Actinobacteria	Actinobacteria	Corynebacteriales	Corynebacteriaceae	Corynebacterium 1	uncultured bacterium
30eff0bece947dce25fb4bbf19887635	0	0.0328283	0	Bacteria	Actinobacteria	Actinobacteria	Corynebacteriales	Corynebacteriaceae	Corynebacterium 1	uncultured bacterium
a43e7ac11ca42992da89fcacb203efb4	0	0.0530303	0	Bacteria	Proteobacteria	Gammaproteobacteria	Betaproteobacteriales	Burkholderiaceae	Curvibacter	Unassigned
569bf4e2adb2aefac1e906408e07dbf5	0	0	0.020202	Bacteria	Actinobacteria	Actinobacteria	Propionibacteriales	Propionibacteriaceae	Cutibacterium	uncultured bacterium
ef134639538fba956f1b565897264aa2	0	0	0.0227273	Bacteria	Proteobacteria	Gammaproteobacteria	Methylococcales	Cycloclasticaceae	Cycloclasticus	Unassigned
fa55e73d737df20469d96c5b3be1aa33	0	0	0.00252525	Bacteria	Bacteroidetes	Bacteroidia	Cytophagales	Cytophagaceae	Cytophaga	uncultured bacterium
f7df3d0811205f19076085cf7e167f25	0	0	0.0505051	Bacteria	Bacteroidetes	Bacteroidia	Cytophagales	Cytophagaceae	Cytophaga	uncultured bacterium
c08fa02eabb42b19aeec8d0d1b29b98c	0	0.0328283	0	Bacteria	Proteobacteria	Gammaproteobacteria	Betaproteobacteriales	Burkholderiaceae	Delftia	Unassigned
7a8e17a4fdd2c3601b9cdf6c36a2e0a9	0	0	0.0126263	Bacteria	Proteobacteria	Gammaproteobacteria	Betaproteobacteriales	Burkholderiaceae	Diaphorobacter	uncultured bacterium
25fe481d4916acfecab35f911becd01f	0	0	0.020202	Bacteria	Proteobacteria	Gammaproteobacteria	Betaproteobacteriales	Burkholderiaceae	Diaphorobacter	uncultured bacterium
067a09b9d0cb02f3482a981e38b38dc5	0	0.00757576	0	Bacteria	Bacteroidetes	Bacteroidia	Cytophagales	Spirosomaceae	Emticicia	Unassigned
85510d30532e5fc6e621ad12913e19b4	0	0.0328283	0	Bacteria	Bacteroidetes	Bacteroidia	Cytophagales	Spirosomaceae	Emticicia	Unassigned
bee9ff2864b3522ff374c721ebe21ee5	0	0.00757576	0	Bacteria	Proteobacteria	Gammaproteobacteria	Pseudomonadales	Moraxellaceae	Enhydrobacter	uncultured bacterium
1601ab53f301ae639df9a7df22c926ad	0	0	0.020202	Bacteria	Proteobacteria	Gammaproteobacteria	Enterobacteriales	Enterobacteriaceae	Enterobacter	Unassigned
6fa296dd1e3695026f49ab3e44f59713	0	0	0.0378788	Bacteria	Proteobacteria	Gammaproteobacteria	Enterobacteriales	Enterobacteriaceae	Enterobacter	Unassigned
d09e3226cfde777bf0ed327cd962b93d	0	0	0.0454545	Bacteria	Proteobacteria	Gammaproteobacteria	Enterobacteriales	Enterobacteriaceae	Enterobacter	Unassigned
3731e0dc0ee969475e199e0aa2abca0f	0	0.0176768	0	Bacteria	Proteobacteria	Gammaproteobacteria	Enterobacteriales	Enterobacteriaceae	Enterobacter	Unassigned
b8382d8e93a3cc6998179bbcd2b3eb8c	0	0.0151515	0	Bacteria	Firmicutes	Clostridia	Clostridiales	Family XI	Finegoldia	uncultured bacterium
5db62f98d6e7b1ba8889c8de99651df2	0	0	0.0378788	Bacteria	Bacteroidetes	Bacteroidia	Flavobacteriales	Flavobacteriaceae	Flavobacterium	Unassigned
4260ff68acbd59f353cd82430550c5d1	0	0.0126263	0	Bacteria	Bacteroidetes	Bacteroidia	Flavobacteriales	Flavobacteriaceae	Flavobacterium	Unassigned
5e3fcdd90129e49102d7c93432e955be	0	0.030303	0	Bacteria	Bacteroidetes	Bacteroidia	Flavobacteriales	Flavobacteriaceae	Flavobacterium	Unassigned
bd389831c3087bda304876e8d68526a3	0	0.0580808	0	Bacteria	Bacteroidetes	Bacteroidia	Flavobacteriales	Flavobacteriaceae	Flavobacterium	Unassigned
e4f130082c6562215c2cc31723f504a7	0	0.0883838	0	Bacteria	Bacteroidetes	Bacteroidia	Flavobacteriales	Flavobacteriaceae	Flavobacterium	Unassigned
6a3a6e24a5d83cf1a597035c601437e1	0	0.60101	0	Bacteria	Bacteroidetes	Bacteroidia	Flavobacteriales	Flavobacteriaceae	Flavobacterium	Unassigned
3ff5055f2dd63c87247c3a91626f3fd3	0	0	0.00252525	Bacteria	Bacteroidetes	Bacteroidia	Flavobacteriales	Flavobacteriaceae	Flavobacterium	uncultured bacterium
6cf83d097a0d8951dd030b38b51f9ae8	0	0.00252525	0	Bacteria	Bacteroidetes	Bacteroidia	Flavobacteriales	Flavobacteriaceae	Flavobacterium	uncultured bacterium
11eabeb5bd414aab6ca5f5f8637a1e67	0	0.00757576	0	Bacteria	Bacteroidetes	Bacteroidia	Flavobacteriales	Flavobacteriaceae	Flavobacterium	uncultured bacterium
9128197fba9a783fc36be09101e69295	0	0.00757576	0	Bacteria	Bacteroidetes	Bacteroidia	Flavobacteriales	Flavobacteriaceae	Flavobacterium	uncultured bacterium
57b8a0399d48cfda5e7aeb6cf76813e5	0	0.0353535	0	Bacteria	Bacteroidetes	Bacteroidia	Flavobacteriales	Flavobacteriaceae	Flavobacterium	uncultured bacterium
30271582038fe2c4c8ce4196e79a66d7	0	0.310606	0	Bacteria	Bacteroidetes	Bacteroidia	Flavobacteriales	Flavobacteriaceae	Flavobacterium	uncultured bacterium
818fd1949f5f9e736a065d73d52528c2	0	0.497475	0.164141	Bacteria	Bacteroidetes	Bacteroidia	Flavobacteriales	Flavobacteriaceae	Flavobacterium	uncultured bacterium
b2e1e2f70681c97ca2854efa9907ca88	0	0.0681818	0.0858586	Bacteria	Bacteroidetes	Bacteroidia	Cytophagales	Spirosomaceae	Flectobacillus	Unassigned
7d5380e38e96353754451560aeae31b1	0	0.0252525	0	Bacteria	Fusobacteria	Fusobacteriia	Fusobacteriales	Fusobacteriaceae	Fusobacterium	Unassigned
0c7f586730fb1d2b207eaab28e8b3b35	0	0	0.00505051	Bacteria	Proteobacteria	Alphaproteobacteria	Rhodobacterales	Rhodobacteraceae	Gemmobacter	Unassigned
5538393cfac87bd0fdc80907dbfd900f	0	0	0.00505051	Bacteria	Firmicutes	Bacilli	Lactobacillales	Carnobacteriaceae	Granulicatella	uncultured bacterium
c1d5a80c16fcd1a518b0cfc78cec2f5c	0	0	0.0883838	Bacteria	Firmicutes	Bacilli	Lactobacillales	Carnobacteriaceae	Granulicatella	uncultured bacterium
146b85a2e30672c01afd67e886b88d56	0	0	0.0505051	Bacteria	Proteobacteria	Gammaproteobacteria	Pasteurellales	Pasteurellaceae	Haemophilus	uncultured bacterium
d1c20e37bc8e070b54b52f486ea0b00b	0	0	0.010101	Bacteria	Proteobacteria	Gammaproteobacteria	Oceanospirillales	Halomonadaceae	Halomonas	Unassigned
9ae104604ee654d074a784fc64aa12d6	0	0.00757576	0	Bacteria	Proteobacteria	Gammaproteobacteria	Oceanospirillales	Halomonadaceae	Halomonas	Unassigned
9216fe4c2361144b8fde8e585522e553	0	0	0.00757576	Bacteria	Proteobacteria	Gammaproteobacteria	Oceanospirillales	Halomonadaceae	Halomonas	uncultured bacterium
e2e25eddbc8f7cf339024e5a8e47de37	0	0	0.0707071	Bacteria	Proteobacteria	Gammaproteobacteria	Betaproteobacteriales	Burkholderiaceae	Herbaspirillum	Unassigned
96a2fc0e1d7a8f2fd99b2605f1f81aea	0	0.0328283	0	Bacteria	Proteobacteria	Gammaproteobacteria	Betaproteobacteriales	Burkholderiaceae	Hydrogenophaga	Unassigned
9d0f09c08f6d55a8250ac2191716fc61	0	0.0505051	0	Bacteria	Proteobacteria	Gammaproteobacteria	Betaproteobacteriales	Burkholderiaceae	Hydrogenophaga	Unassigned
9700f078ad5bcadaf5310c3d4b9ab408	0	0.0808081	0	Bacteria	Proteobacteria	Gammaproteobacteria	Betaproteobacteriales	Burkholderiaceae	Hydrogenophaga	Unassigned
d6f3064530dd8b67f7d18e09b02e6ece	0	0.00505051	0	Bacteria	Bacteroidetes	Bacteroidia	Cytophagales	Hymenobacteraceae	Hymenobacter	Unassigned
2a2379b03561c2ff4da1158d32f1ae83	0	0.14899	0	Bacteria	Proteobacteria	Alphaproteobacteria	Caulobacterales	Hyphomonadaceae	Hyphomonas	Unassigned
6666cf2ab90712ff33eb766149caa9cb	0	0.0378788	0	Bacteria	Proteobacteria	Gammaproteobacteria	Betaproteobacteriales	Burkholderiaceae	Ideonella	Unassigned
2e0c7f76b68d1c49d52f77f3385b7e19	0	0.138889	0.0353535	Bacteria	Proteobacteria	Gammaproteobacteria	Betaproteobacteriales	Burkholderiaceae	Ideonella	Unassigned
4328a5e8e19c71ab1a30406324e28e32	0	0.0277778	0	Bacteria	Proteobacteria	Alphaproteobacteria	Azospirillales	Inquilinaceae	Inquilinus	Unassigned
f8f30aa3debaf6f8f3f9ebc5b94b594f	0	0	0.00252525	Bacteria	Proteobacteria	Gammaproteobacteria	Enterobacteriales	Enterobacteriaceae	Klebsiella	Unassigned
c52c81ac78a12ac4ba8555f049547bc3	0	0	0.00252525	Bacteria	Proteobacteria	Alphaproteobacteria	Kordiimonadales	Kordiimonadaceae	Kordiimonas	Unassigned
2e023a16451441f3726bcfe844951d2d	0	0.00505051	0	Bacteria	Actinobacteria	Actinobacteria	Corynebacteriales	Corynebacteriaceae	Lawsonella	uncultured bacterium
050be3dfee19cabc340d6edfeda264b4	0	0.121212	0	Bacteria	Proteobacteria	Alphaproteobacteria	Rhodobacterales	Rhodobacteraceae	Loktanella	Unassigned
77bb2ed9a1a4dd4a3b938c33ed91a223	0	0	0.00252525	Bacteria	Verrucomicrobia	Verrucomicrobiae	Verrucomicrobiales	Rubritaleaceae	Luteolibacter	Unassigned
c72f8e7bd488fde365d6a2d4cb44f222	0	0.0176768	0	Bacteria	Verrucomicrobia	Verrucomicrobiae	Verrucomicrobiales	Rubritaleaceae	Luteolibacter	uncultured bacterium
0dd8dd4d6e1a822bea9a9273e5213632	0	0.020202	0	Bacteria	Proteobacteria	Gammaproteobacteria	Xanthomonadales	Xanthomonadaceae	Lysobacter	uncultured bacterium
faa038b4b3665708cae3a60d8daa2b7d	0	0.0353535	0	Bacteria	Proteobacteria	Alphaproteobacteria	Rhizobiales	Beijerinckiaceae	Methylobacterium	Unassigned
c4a51d29648a93a8fb2a339e2db03559	0	0	0.0151515	Bacteria	Proteobacteria	Gammaproteobacteria	Nitrosococcales	Methylophagaceae	Methylophaga	Unassigned
8fcdcbd7d8cbcae9ee304d794984008e	0	0.00252525	0	Bacteria	Proteobacteria	Gammaproteobacteria	Betaproteobacteriales	Methylophilaceae	Methylophilus	Unassigned
5164e99becbde525c048dd96b46fa643	0	0.0479798	0.0505051	Bacteria	Proteobacteria	Gammaproteobacteria	Betaproteobacteriales	Methylophilaceae	Methylophilus	Unassigned
d6fd36d7d21a4b818f1f02674bcb85b0	0	0.0883838	0	Bacteria	Proteobacteria	Gammaproteobacteria	Betaproteobacteriales	Methylophilaceae	Methylophilus	uncultured bacterium
9291de932cbd0f3c700b98d9904b1bb0	0	0.113636	0	Bacteria	Proteobacteria	Gammaproteobacteria	Betaproteobacteriales	Methylophilaceae	Methylophilus	uncultured bacterium
15541b40ad1667948560e7927c3a5992	0	0.64899	0.0732323	Bacteria	Proteobacteria	Gammaproteobacteria	Betaproteobacteriales	Methylophilaceae	Methylophilus	uncultured bacterium
27d7edf265fdcde738644bd2246f2fe5	0	0.0126263	0	Bacteria	Proteobacteria	Gammaproteobacteria	Betaproteobacteriales	Methylophilaceae	Methylotenera	Unassigned
4a6077858f244a8dc9aa5b8c56e7eea2	0	0	0.00505051	Bacteria	Proteobacteria	Gammaproteobacteria	Betaproteobacteriales	Rhodocyclaceae	Methyloversatilis	uncultured bacterium
30b946b45708d5691a31f87cceeab885	0	0	0.010101	Bacteria	Actinobacteria	Actinobacteria	Micrococcales	Micrococcaceae	Micrococcus	Unassigned
c1bddf045b0423496a88933d5d38e51d	0	0.00505051	0	Bacteria	Proteobacteria	Gammaproteobacteria	Pseudomonadales	Moraxellaceae	Moraxella	Unassigned
a6ed3ba16bc40a7dcb46cd6839572f37	0	0.0858586	0.0429293	Bacteria	Proteobacteria	Gammaproteobacteria	Pseudomonadales	Moraxellaceae	Moraxella	Unassigned
6cf96b1f86ae717dbfbfd464a21ec418	0	0	0.010101	Bacteria	Bacteroidetes	Bacteroidia	Flavobacteriales	Flavobacteriaceae	Muricauda	Unassigned
6505b9a10f5cd908c2d1ac96ca3b1562	0	0	0.00505051	Bacteria	Tenericutes	Mollicutes	Mycoplasmatales	Mycoplasmataceae	Mycoplasma	Unassigned
257009c6454a84df73c3f5cad57c48ec	0	0	2.07323	Bacteria	Tenericutes	Mollicutes	Mycoplasmatales	Mycoplasmataceae	Mycoplasma	Unassigned
f4d7f1e7567a014d2d62f100f47fb0a0	0	0.00252525	0	Bacteria	Tenericutes	Mollicutes	Mycoplasmatales	Mycoplasmataceae	Mycoplasma	Unassigned
85311b57444359649e1f541f9fd05d62	0	0.0227273	0	Bacteria	Tenericutes	Mollicutes	Mycoplasmatales	Mycoplasmataceae	Mycoplasma	Unassigned
db4598a6c4a5356774d9a18e93bfbc13	0	0	0.00505051	Bacteria	Actinobacteria	Actinobacteria	Micrococcales	Micrococcaceae	Nesterenkonia	Unassigned
a521606ce5007b5cece5b4a4ece664e2	0	0	0.010101	Bacteria	Actinobacteria	Actinobacteria	Micrococcales	Micrococcaceae	Nesterenkonia	Unassigned
78ded890e11e419911e6a622aa80612f	0	0	0.0959596	Bacteria	Actinobacteria	Actinobacteria	Micrococcales	Micrococcaceae	Nesterenkonia	Unassigned
ba889da9b8e0ea9d32e7b307b15b7005	0	0.00252525	0	Bacteria	Actinobacteria	Actinobacteria	Micrococcales	Micrococcaceae	Nesterenkonia	Unassigned
7439cc2eafa6eeb32db0fc90e71871ac	0	0.0151515	0.0151515	Bacteria	Actinobacteria	Actinobacteria	Micrococcales	Micrococcaceae	Nesterenkonia	Unassigned
c374329176e7b27ba1c4db6e3af60b8a	0	0.0707071	0	Bacteria	Actinobacteria	Actinobacteria	Micrococcales	Micrococcaceae	Nesterenkonia	Unassigned
d487ca621f111cc57f429d60015537e4	0	0	0.459596	Bacteria	Proteobacteria	Alphaproteobacteria	Sphingomonadales	Sphingomonadaceae	Novosphingobium	Unassigned
8741ff32df683457ac8fe521dc22f5a1	0	0.040404	0	Bacteria	Proteobacteria	Alphaproteobacteria	Sphingomonadales	Sphingomonadaceae	Novosphingobium	Unassigned
6069fe5a90eea900b1c7aa8a9339332a	0	0.0580808	0	Bacteria	Proteobacteria	Alphaproteobacteria	Sphingomonadales	Sphingomonadaceae	Novosphingobium	Unassigned
70eade1d7acb7960156981b1921a823d	0	0.143939	0	Bacteria	Proteobacteria	Alphaproteobacteria	Sphingomonadales	Sphingomonadaceae	Novosphingobium	Unassigned
4bc0aed592f6621879636e715d1fdc8d	0	0.161616	0	Bacteria	Proteobacteria	Alphaproteobacteria	Sphingomonadales	Sphingomonadaceae	Novosphingobium	Unassigned
02eacd39a9965c140587eb867d5b305b	0	0.174242	0	Bacteria	Proteobacteria	Alphaproteobacteria	Sphingomonadales	Sphingomonadaceae	Novosphingobium	Unassigned
770f8e92bf35dcdd3f897d55cc5be7cf	0	0	0.00505051	Bacteria	Proteobacteria	Gammaproteobacteria	Oceanospirillales	Oleiphilaceae	Oleiphilus	Unassigned
1de71e24f1b6db31757bb58613569bf9	0	0.00505051	0	Bacteria	Proteobacteria	Alphaproteobacteria	Rhizobiales	Stappiaceae	Pannonibacter	Pannonibacter phragmitetus
107f3d6f2527f3ddccdada02481c654f	0	0.0227273	0	Bacteria	Proteobacteria	Alphaproteobacteria	Rhizobiales	Stappiaceae	Pannonibacter	Unassigned
48928efe3bb13a091459124d37d38716	0	0	0.00505051	Bacteria	Proteobacteria	Alphaproteobacteria	Rhodobacterales	Rhodobacteraceae	Paracoccus	Unassigned
4cc5fca225b71449380dcbefd93e5865	0	0.0328283	0	Bacteria	Proteobacteria	Alphaproteobacteria	Rhodobacterales	Rhodobacteraceae	Paracoccus	Unassigned
7700e75421879918db82d417e72937d7	0	0.0252525	0	Bacteria	Proteobacteria	Gammaproteobacteria	Betaproteobacteriales	Burkholderiaceae	Paucibacter	Unassigned
8a0cfc41a0be4dc9785a47c3e05928e8	0	0	0.020202	Bacteria	Proteobacteria	Gammaproteobacteria	Betaproteobacteriales	Burkholderiaceae	Pelomonas	Unassigned
7bc528fe109502650e8f3399f14869e3	0	0.0126263	0	Bacteria	Proteobacteria	Gammaproteobacteria	Betaproteobacteriales	Burkholderiaceae	Pelomonas	Unassigned
e2548d274b7755cc538417db5e565aaa	0	0.030303	0.0479798	Bacteria	Proteobacteria	Gammaproteobacteria	Betaproteobacteriales	Burkholderiaceae	Pelomonas	Unassigned
7c2c0a3aac8d799b5e712a702a81d728	0	0.0252525	0	Bacteria	Proteobacteria	Gammaproteobacteria	Betaproteobacteriales	Burkholderiaceae	Pelomonas	uncultured bacterium
428ce0f54b48a92d3caa305c65bcbb7f	0	0	0.00757576	Bacteria	Firmicutes	Clostridia	Clostridiales	Family XI	Peptoniphilus	uncultured bacterium
c5b897b07708836ad91a57ef41b8c32c	0	0.020202	0	Bacteria	Firmicutes	Clostridia	Clostridiales	Family XI	Peptoniphilus	uncultured bacterium
f833360069903033f7c77c3bbec43b01	0	0.00757576	0	Bacteria	Proteobacteria	Gammaproteobacteria	Pseudomonadales	Moraxellaceae	Perlucidibaca	Unassigned
7ef3d2ddaa56ffc02f96a3c98526f6c3	0	0	0.00757576	Bacteria	Proteobacteria	Alphaproteobacteria	Caulobacterales	Caulobacteraceae	Phenylobacterium	uncultured bacterium
41fdb970bcbc196eca1521e59c6030ad	0	0.174242	0	Bacteria	Proteobacteria	Alphaproteobacteria	Rhizobiales	Rhizobiales Incertae Sedis	Phreatobacter	uncultured bacterium
1085f1353bfb1d47b14be2334c35025d	0	0.0252525	0	Bacteria	Planctomycetes	Planctomycetacia	Pirellulales	Pirellulaceae	Pirellula	Unassigned
a5a3b76dcb938eb8f2935d8eb2f4ddb4	0	0.0631313	0	Bacteria	Planctomycetes	Planctomycetacia	Pirellulales	Pirellulaceae	Pirellula	uncultured bacterium
ab09ac3bdb99cd53fd8aea859a935281	0	0.247475	0	Bacteria	Planctomycetes	Planctomycetacia	Pirellulales	Pirellulaceae	Pirellula	uncultured bacterium
d8bd711a06eda8811fed5ad19090ab45	0	0	0.123737	Bacteria	Planctomycetes	Planctomycetacia	Planctomycetales	Rubinisphaeraceae	Planctomicrobium	Unassigned
b02c9a871bc65c7b7ec3125584e2c77f	0	0	0.0151515	Bacteria	Proteobacteria	Gammaproteobacteria	Enterobacteriales	Enterobacteriaceae	Plesiomonas	Unassigned
ea37867fdc27ef642078938fb34b0050	0	0	0.138889	Bacteria	Proteobacteria	Gammaproteobacteria	Enterobacteriales	Enterobacteriaceae	Plesiomonas	Unassigned
cabb81589e7be2e6cbb01c1f443bb630	0	0	0.0277778	Bacteria	Proteobacteria	Gammaproteobacteria	Enterobacteriales	Enterobacteriaceae	Plesiomonas	uncultured bacterium
c95089e7371c8ea1e1cf291cf8dbbbed	0	0	0.146465	Bacteria	Proteobacteria	Gammaproteobacteria	Enterobacteriales	Enterobacteriaceae	Plesiomonas	uncultured bacterium
ca8b136fb382df0b114af78bc23c0fe4	0	0.00252525	0	Bacteria	Proteobacteria	Gammaproteobacteria	Enterobacteriales	Enterobacteriaceae	Plesiomonas	uncultured bacterium
b379133bc8ccbf457e44f8e370d8501e	0	0.00505051	0	Bacteria	Proteobacteria	Gammaproteobacteria	Enterobacteriales	Enterobacteriaceae	Plesiomonas	uncultured bacterium
10cf90d2d0320da392c0372bbaa51a30	0	0.0328283	0	Bacteria	Proteobacteria	Gammaproteobacteria	Enterobacteriales	Enterobacteriaceae	Plesiomonas	uncultured bacterium
24c8d40fd3a7b7e75412164057e62437	0	0.0454545	0	Bacteria	Proteobacteria	Gammaproteobacteria	Enterobacteriales	Enterobacteriaceae	Plesiomonas	uncultured bacterium
7fcabdad8c4e0a74256675a4f81377e0	0	0.0454545	0	Bacteria	Proteobacteria	Gammaproteobacteria	Enterobacteriales	Enterobacteriaceae	Plesiomonas	uncultured bacterium
84d0ccb9079ab651284ffec298603aac	0	0.0505051	0	Bacteria	Proteobacteria	Gammaproteobacteria	Enterobacteriales	Enterobacteriaceae	Plesiomonas	uncultured bacterium
33217eb1ed00cf6245f022be0e311f60	0	0.0808081	0	Bacteria	Proteobacteria	Gammaproteobacteria	Enterobacteriales	Enterobacteriaceae	Plesiomonas	uncultured bacterium
6347d87f0ecd1a1dcadcf1d8e0c42bc3	0	0.0833333	0	Bacteria	Proteobacteria	Gammaproteobacteria	Enterobacteriales	Enterobacteriaceae	Plesiomonas	uncultured bacterium
d0c066d866577dbd00834d353967878d	0	0.0833333	0	Bacteria	Proteobacteria	Gammaproteobacteria	Enterobacteriales	Enterobacteriaceae	Plesiomonas	uncultured bacterium
3cbe6ab7540e25880bfae36c96701954	0	0.106061	0	Bacteria	Proteobacteria	Gammaproteobacteria	Enterobacteriales	Enterobacteriaceae	Plesiomonas	uncultured bacterium
7bc21408b4e19023b6f7bbe6e5d8f092	0	0.113636	0	Bacteria	Proteobacteria	Gammaproteobacteria	Enterobacteriales	Enterobacteriaceae	Plesiomonas	uncultured bacterium
18204e3b5abf22db3b2c8f3de4569427	0	0.136364	0	Bacteria	Proteobacteria	Gammaproteobacteria	Enterobacteriales	Enterobacteriaceae	Plesiomonas	uncultured bacterium
ac234b3868a9e51db682b86176f1dff5	0	0.156566	0	Bacteria	Proteobacteria	Gammaproteobacteria	Enterobacteriales	Enterobacteriaceae	Plesiomonas	uncultured bacterium
25d994751cad44046866a35269739514	0	0.212121	0	Bacteria	Proteobacteria	Gammaproteobacteria	Enterobacteriales	Enterobacteriaceae	Plesiomonas	uncultured bacterium
ee5146754fdfb44f3c3d246860ee40cb	0	0.244949	0	Bacteria	Proteobacteria	Gammaproteobacteria	Enterobacteriales	Enterobacteriaceae	Plesiomonas	uncultured bacterium
cc78f6f459ce6e0562fc33a6afaa4396	0	0.449495	1.66919	Bacteria	Proteobacteria	Gammaproteobacteria	Enterobacteriales	Enterobacteriaceae	Plesiomonas	uncultured bacterium
2394038238d7fe223d57c8551654b051	0	0.0252525	0	Bacteria	Proteobacteria	Alphaproteobacteria	Sphingomonadales	Sphingomonadaceae	Porphyrobacter	uncultured bacterium
610bdac88aaa2524249d2475fb65e820	0	0	0.0126263	Bacteria	Proteobacteria	Gammaproteobacteria	Cellvibrionales	Porticoccaceae	Porticoccus	uncultured bacterium
2abefe72ad6acd7bb880611e49b94131	0	0.020202	0	Bacteria	Bacteroidetes	Bacteroidia	Bacteroidales	Prevotellaceae	Prevotella 9	uncultured bacterium
306b67f7c3a9cfc817ad90b883e0102b	0	0	0.199495	Bacteria	Proteobacteria	Gammaproteobacteria	Alteromonadales	Pseudoalteromonadaceae	Pseudoalteromonas	Unassigned
f569bff6c2b953b38f5917f55e3fdb41	0	0.00757576	0	Bacteria	Proteobacteria	Gammaproteobacteria	Alteromonadales	Pseudoalteromonadaceae	Pseudoalteromonas	Unassigned
f949af9bb49229e1514deebb4dd3bb07	0	0.030303	0	Bacteria	Proteobacteria	Gammaproteobacteria	Alteromonadales	Pseudoalteromonadaceae	Pseudoalteromonas	Unassigned
2b12a2497ce48262fca1cbd8d039af2b	0	0.0707071	0	Bacteria	Proteobacteria	Gammaproteobacteria	Alteromonadales	Pseudoalteromonadaceae	Pseudoalteromonas	Unassigned
789b0fb00d6fb501e9b79d8b50081cc1	0	0	0.0277778	Bacteria	Proteobacteria	Gammaproteobacteria	Pseudomonadales	Pseudomonadaceae	Pseudomonas	Pseudomonas otitidis
4998e6e024ad981b919e81a55cf41788	0	0	0.0707071	Bacteria	Proteobacteria	Gammaproteobacteria	Pseudomonadales	Pseudomonadaceae	Pseudomonas	Pseudomonas otitidis
6ba33933b1426fb4cc653800da80cebe	0	0.0252525	0	Bacteria	Proteobacteria	Gammaproteobacteria	Pseudomonadales	Pseudomonadaceae	Pseudomonas	Pseudomonas otitidis
853e379851a310a443d608cee00cc146	0	0	0.020202	Bacteria	Proteobacteria	Gammaproteobacteria	Pseudomonadales	Pseudomonadaceae	Pseudomonas	Pseudomonas stutzeri
ca0b6f1ba29f5ca5df6b66b2b33ca6ff	0	0.0833333	0	Bacteria	Proteobacteria	Gammaproteobacteria	Pseudomonadales	Pseudomonadaceae	Pseudomonas	Pseudomonas stutzeri
1bb5a5497c1ea34cf506d3d7d8e57158	0	0	0.00505051	Bacteria	Proteobacteria	Gammaproteobacteria	Pseudomonadales	Pseudomonadaceae	Pseudomonas	Unassigned
4f850ec37cf17a21c3c9cd2da5990849	0	0	0.00757576	Bacteria	Proteobacteria	Gammaproteobacteria	Pseudomonadales	Pseudomonadaceae	Pseudomonas	Unassigned
87ca7a3d175066a1e6d5177f509adcfc	0	0	0.00757576	Bacteria	Proteobacteria	Gammaproteobacteria	Pseudomonadales	Pseudomonadaceae	Pseudomonas	Unassigned
afa3a394127c9afde38d19e08d3b9df7	0	0	0.020202	Bacteria	Proteobacteria	Gammaproteobacteria	Pseudomonadales	Pseudomonadaceae	Pseudomonas	Unassigned
39449e5f375ee46e6bd21240f3534905	0	0	0.030303	Bacteria	Proteobacteria	Gammaproteobacteria	Pseudomonadales	Pseudomonadaceae	Pseudomonas	Unassigned
fcec90a98c8e262da44c12acd36d56fb	0	0	0.0580808	Bacteria	Proteobacteria	Gammaproteobacteria	Pseudomonadales	Pseudomonadaceae	Pseudomonas	Unassigned
cf04dfeb2e9522143456d9638509ff8e	0	0	0.0732323	Bacteria	Proteobacteria	Gammaproteobacteria	Pseudomonadales	Pseudomonadaceae	Pseudomonas	Unassigned
75ba0354981e42974cb376523f932edb	0	0	0.10101	Bacteria	Proteobacteria	Gammaproteobacteria	Pseudomonadales	Pseudomonadaceae	Pseudomonas	Unassigned
b398a6b43eea64b4bbf6a0d2232415ba	0	0	0.118687	Bacteria	Proteobacteria	Gammaproteobacteria	Pseudomonadales	Pseudomonadaceae	Pseudomonas	Unassigned
be46b730fcffd3c7101ada4cce3f9f9c	0	0	0.164141	Bacteria	Proteobacteria	Gammaproteobacteria	Pseudomonadales	Pseudomonadaceae	Pseudomonas	Unassigned
e555d6aba6e6d471b31f2f3a3523e0ef	0	0	0.214646	Bacteria	Proteobacteria	Gammaproteobacteria	Pseudomonadales	Pseudomonadaceae	Pseudomonas	Unassigned
25e9bf326716f0be435e78484582e9c3	0	0.00252525	0	Bacteria	Proteobacteria	Gammaproteobacteria	Pseudomonadales	Pseudomonadaceae	Pseudomonas	Unassigned
bb2fcb867fbc3b7aee5f0fea506a9b82	0	0.00505051	0	Bacteria	Proteobacteria	Gammaproteobacteria	Pseudomonadales	Pseudomonadaceae	Pseudomonas	Unassigned
12b0ddb08964824c84c76197ce77c39c	0	0.010101	0	Bacteria	Proteobacteria	Gammaproteobacteria	Pseudomonadales	Pseudomonadaceae	Pseudomonas	Unassigned
62aedf30c5815493b79a68b526f2c198	0	0.0126263	0	Bacteria	Proteobacteria	Gammaproteobacteria	Pseudomonadales	Pseudomonadaceae	Pseudomonas	Unassigned
4666e6b7fe79a01788e2be6976de972b	0	0.0151515	0	Bacteria	Proteobacteria	Gammaproteobacteria	Pseudomonadales	Pseudomonadaceae	Pseudomonas	Unassigned
8af6e5291f7c5b2a6d71434bce4c0824	0	0.0151515	0	Bacteria	Proteobacteria	Gammaproteobacteria	Pseudomonadales	Pseudomonadaceae	Pseudomonas	Unassigned
c8b4514424c9e27cdfa2cbaaa0f8cfc4	0	0.0176768	0	Bacteria	Proteobacteria	Gammaproteobacteria	Pseudomonadales	Pseudomonadaceae	Pseudomonas	Unassigned
05d166a2bc581596321f7ba9377a5ca2	0	0.020202	0	Bacteria	Proteobacteria	Gammaproteobacteria	Pseudomonadales	Pseudomonadaceae	Pseudomonas	Unassigned
249e2d5fa3c99c2207454062aa515962	0	0.020202	0	Bacteria	Proteobacteria	Gammaproteobacteria	Pseudomonadales	Pseudomonadaceae	Pseudomonas	Unassigned
5a0851095c6cda75d80c3d952dbad1df	0	0.0227273	0	Bacteria	Proteobacteria	Gammaproteobacteria	Pseudomonadales	Pseudomonadaceae	Pseudomonas	Unassigned
edb0014177b4575051cbceb76d4c54ce	0	0.0227273	0	Bacteria	Proteobacteria	Gammaproteobacteria	Pseudomonadales	Pseudomonadaceae	Pseudomonas	Unassigned
3f0ac936f39fe2c22218eb082c82429d	0	0.030303	0	Bacteria	Proteobacteria	Gammaproteobacteria	Pseudomonadales	Pseudomonadaceae	Pseudomonas	Unassigned
89767f39502459dccf5b1c0f77a211cb	0	0.030303	0	Bacteria	Proteobacteria	Gammaproteobacteria	Pseudomonadales	Pseudomonadaceae	Pseudomonas	Unassigned
3a051a70d3325778ec5f83f7d53f994c	0	0.0378788	0	Bacteria	Proteobacteria	Gammaproteobacteria	Pseudomonadales	Pseudomonadaceae	Pseudomonas	Unassigned
e357de7d0bd82d8b0f32ac5616f8a913	0	0.040404	0	Bacteria	Proteobacteria	Gammaproteobacteria	Pseudomonadales	Pseudomonadaceae	Pseudomonas	Unassigned
cc5942a7670d29f21e09080668ae02b5	0	0.0479798	0	Bacteria	Proteobacteria	Gammaproteobacteria	Pseudomonadales	Pseudomonadaceae	Pseudomonas	Unassigned
cc7614d87e21dca2f9c51eb33ae7a14e	0	0.0479798	0	Bacteria	Proteobacteria	Gammaproteobacteria	Pseudomonadales	Pseudomonadaceae	Pseudomonas	Unassigned
de7f6c07f7c812b1cd08995258fe88b7	0	0.0606061	0	Bacteria	Proteobacteria	Gammaproteobacteria	Pseudomonadales	Pseudomonadaceae	Pseudomonas	Unassigned
0aae20f40d1d959c8e0e2cbb7ff3a37a	0	0.0681818	0	Bacteria	Proteobacteria	Gammaproteobacteria	Pseudomonadales	Pseudomonadaceae	Pseudomonas	Unassigned
25463e293ac320a188e35435b3882261	0	0.0757576	0	Bacteria	Proteobacteria	Gammaproteobacteria	Pseudomonadales	Pseudomonadaceae	Pseudomonas	Unassigned
8b1323c97fdf419a46a116c04b5551f2	0	0.0782828	0	Bacteria	Proteobacteria	Gammaproteobacteria	Pseudomonadales	Pseudomonadaceae	Pseudomonas	Unassigned
6860605e4bfc22048d06ffbfe853f054	0	0.0883838	0	Bacteria	Proteobacteria	Gammaproteobacteria	Pseudomonadales	Pseudomonadaceae	Pseudomonas	Unassigned
4bf4d341b040f501dd0767a1cc17d8e8	0	0.0909091	0	Bacteria	Proteobacteria	Gammaproteobacteria	Pseudomonadales	Pseudomonadaceae	Pseudomonas	Unassigned
595679ce648e569ee6d2695e2b08e879	0	0.0909091	0	Bacteria	Proteobacteria	Gammaproteobacteria	Pseudomonadales	Pseudomonadaceae	Pseudomonas	Unassigned
50340b3e81880980ba432e1c8aa8cb11	0	0.0984848	0	Bacteria	Proteobacteria	Gammaproteobacteria	Pseudomonadales	Pseudomonadaceae	Pseudomonas	Unassigned
0dd4c7f405e48371dda0b170656980fe	0	0.106061	0	Bacteria	Proteobacteria	Gammaproteobacteria	Pseudomonadales	Pseudomonadaceae	Pseudomonas	Unassigned
7ba03d04e66f90304a24e8c8885d4604	0	0.108586	0	Bacteria	Proteobacteria	Gammaproteobacteria	Pseudomonadales	Pseudomonadaceae	Pseudomonas	Unassigned
8dcdb66eb21167e3b177412c779d5f09	0	0.113636	0	Bacteria	Proteobacteria	Gammaproteobacteria	Pseudomonadales	Pseudomonadaceae	Pseudomonas	Unassigned
b41cc389792a17c44430f3fc3735a7f6	0	0.113636	0	Bacteria	Proteobacteria	Gammaproteobacteria	Pseudomonadales	Pseudomonadaceae	Pseudomonas	Unassigned
ab960112fcbc652cd9b498475bd7f1f8	0	0.118687	0	Bacteria	Proteobacteria	Gammaproteobacteria	Pseudomonadales	Pseudomonadaceae	Pseudomonas	Unassigned
ac0be953e69317bb9ec7ba95078d160b	0	0.118687	0	Bacteria	Proteobacteria	Gammaproteobacteria	Pseudomonadales	Pseudomonadaceae	Pseudomonas	Unassigned
c61b771ec9ca2a736ce5a80e6a6dadb7	0	0.126263	0	Bacteria	Proteobacteria	Gammaproteobacteria	Pseudomonadales	Pseudomonadaceae	Pseudomonas	Unassigned
cfda0dd8cbc10389f6a009cfab072b8f	0	0.128788	0	Bacteria	Proteobacteria	Gammaproteobacteria	Pseudomonadales	Pseudomonadaceae	Pseudomonas	Unassigned
8b9e8ed35f03ababc4b72328c3264bcb	0	0.131313	0	Bacteria	Proteobacteria	Gammaproteobacteria	Pseudomonadales	Pseudomonadaceae	Pseudomonas	Unassigned
c87879e666e8b2755d1b927768e41075	0	0.14899	0	Bacteria	Proteobacteria	Gammaproteobacteria	Pseudomonadales	Pseudomonadaceae	Pseudomonas	Unassigned
0f22ed398c73d8b8c1fab623094df832	0	0.199495	0	Bacteria	Proteobacteria	Gammaproteobacteria	Pseudomonadales	Pseudomonadaceae	Pseudomonas	Unassigned
f12504a82a9597bc64205f069d407909	0	0.209596	0	Bacteria	Proteobacteria	Gammaproteobacteria	Pseudomonadales	Pseudomonadaceae	Pseudomonas	Unassigned
eec28596e694d8cabc41af81b8baa5ad	0	0.373737	0.0252525	Bacteria	Proteobacteria	Gammaproteobacteria	Pseudomonadales	Pseudomonadaceae	Pseudomonas	Unassigned
6417460c88fc5382fa9ad2fe298f8e76	0	0.608586	1.11616	Bacteria	Proteobacteria	Gammaproteobacteria	Pseudomonadales	Pseudomonadaceae	Pseudomonas	Unassigned
e1d6fcf00da43a2b5058f905784f0c95	0	0.0126263	0	Bacteria	Proteobacteria	Gammaproteobacteria	Xanthomonadales	Xanthomonadaceae	Pseudoxanthomonas	Unassigned
e0fefa6076416590ce9b5d212f83876c	0	0.0176768	0	Bacteria	Proteobacteria	Gammaproteobacteria	Xanthomonadales	Xanthomonadaceae	Pseudoxanthomonas	Unassigned
337c52577d2ebc8f523cd61d1bdc274d	0	0.0252525	0.00757576	Bacteria	Proteobacteria	Gammaproteobacteria	Betaproteobacteriales	Burkholderiaceae	Ralstonia	Unassigned
ebf95a9c71d9fbb4f0d8ca5f32b41516	0	0.151515	0	Bacteria	Proteobacteria	Gammaproteobacteria	Betaproteobacteriales	Burkholderiaceae	Ralstonia	Unassigned
9eb847ee3289da72f1a45d20e9b28e1b	0	0.010101	0	Bacteria	Proteobacteria	Gammaproteobacteria	Alteromonadales	Alteromonadaceae	Rheinheimera	Unassigned
78ea0870539878d40a952d8d4d76abaa	0	0.0328283	0	Bacteria	Proteobacteria	Gammaproteobacteria	Betaproteobacteriales	Burkholderiaceae	Rhizobacter	Unassigned
baf671dca1c281d5f4a7aa616428e5ad	0	0.0353535	0	Bacteria	Proteobacteria	Alphaproteobacteria	Rhodobacterales	Rhodobacteraceae	Rhodobacter	Unassigned
15f02a96b4e52f11fd8b7d7fab42fab0	0	0	0.0126263	Bacteria	Firmicutes	Clostridia	Clostridiales	Peptostreptococcaceae	Romboutsia	uncultured bacterium
ff2896e685390dba3cd3cf455725cb47	0	0.0555556	0.0176768	Bacteria	Proteobacteria	Gammaproteobacteria	Betaproteobacteriales	Burkholderiaceae	Roseateles	Unassigned
e10791f9ee301347c71baf56a3f09f50	0	0	0.0429293	Bacteria	Verrucomicrobia	Verrucomicrobiae	Verrucomicrobiales	Rubritaleaceae	Roseibacillus	Unassigned
c761bd39cfc5c2dc8565e861dbbe3cbf	0	0	0.0580808	Bacteria	Proteobacteria	Alphaproteobacteria	Rhodobacterales	Rhodobacteraceae	Rubellimicrobium	Unassigned
0f83e84bc32a732d6868fbcaafe23193	0	0.010101	0	Bacteria	Proteobacteria	Alphaproteobacteria	Rhodobacterales	Rhodobacteraceae	Rubellimicrobium	uncultured bacterium
bb3e0ed47f288abf96589161ff82bf92	0	0	0.00505051	Bacteria	Actinobacteria	Rubrobacteria	Rubrobacterales	Rubrobacteriaceae	Rubrobacter	Unassigned
9a62296be3444f384947667dbbf77d2a	0	0	0.0277778	Bacteria	Proteobacteria	Gammaproteobacteria	Alteromonadales	Shewanellaceae	Shewanella	Unassigned
d4c64d7a2d0f28d0a9faa166f41140e6	0	0	0.0277778	Bacteria	Proteobacteria	Gammaproteobacteria	Alteromonadales	Shewanellaceae	Shewanella	Unassigned
eb2419dfd5eab423a353f86d523f7001	0	0	0.0328283	Bacteria	Proteobacteria	Gammaproteobacteria	Alteromonadales	Shewanellaceae	Shewanella	Unassigned
c657956a86ade758757ab043356893f3	0	0	0.0378788	Bacteria	Proteobacteria	Gammaproteobacteria	Alteromonadales	Shewanellaceae	Shewanella	Unassigned
35de9c85b5c632f9336a74322207de74	0	0	0.0833333	Bacteria	Proteobacteria	Gammaproteobacteria	Alteromonadales	Shewanellaceae	Shewanella	Unassigned
71da191c08d7f8ce25e6207ba9dd1892	0	0	0.0984848	Bacteria	Proteobacteria	Gammaproteobacteria	Alteromonadales	Shewanellaceae	Shewanella	Unassigned
a8f00b9e5e2ce8ccc7297a652af689d1	0	0	0.123737	Bacteria	Proteobacteria	Gammaproteobacteria	Alteromonadales	Shewanellaceae	Shewanella	Unassigned
e25d7e6bd16f7010111f97d68cb3d641	0	0.338384	0.0176768	Bacteria	Proteobacteria	Gammaproteobacteria	Alteromonadales	Shewanellaceae	Shewanella	Unassigned
84052f7aa0f9318cd4d5ec9597c7bd2c	0	0	0.0353535	Bacteria	Proteobacteria	Alphaproteobacteria	Sphingomonadales	Sphingomonadaceae	Sphingobium	Unassigned
03e8f9cfcceccc63f7b6bf4b0c1d2e04	0	0	0.040404	Bacteria	Proteobacteria	Alphaproteobacteria	Sphingomonadales	Sphingomonadaceae	Sphingomonas	Unassigned
fe6328a941c176614cd577025a91fb8d	0	0.0934343	0	Bacteria	Proteobacteria	Alphaproteobacteria	Sphingomonadales	Sphingomonadaceae	Sphingomonas	Unassigned
bfb817ebb55b0ff52edc97109200fda7	0	0.0454545	0	Bacteria	Spirochaetes	Spirochaetia	Spirochaetales	Spirochaetaceae	Spirochaeta 2	Unassigned
bc580028f86dcb77953465ef2d0dc835	0	0.0782828	0	Bacteria	Spirochaetes	Spirochaetia	Spirochaetales	Spirochaetaceae	Spirochaeta 2	Unassigned
e755797c1bdf6f57738f01a9b84b0adf	0	0.161616	0.194444	Bacteria	Spirochaetes	Spirochaetia	Spirochaetales	Spirochaetaceae	Spirochaeta 2	Unassigned
55144a72a21aea80989657c034183330	0	0	0.00757576	Bacteria	Bacteroidetes	Bacteroidia	Cytophagales	Spirosomaceae	Spirosoma	Unassigned
d2e90bb0c39b3accfae64d37e65d0391	0	0.0681818	0	Bacteria	Bacteroidetes	Bacteroidia	Cytophagales	Spirosomaceae	Spirosoma	uncultured bacterium
6e8b35c530d76bb6e8af48f54a27043d	0	0.040404	0.00505051	Bacteria	Firmicutes	Bacilli	Bacillales	Staphylococcaceae	Staphylococcus	Unassigned
48cdad94301e5a5496b1c72b38f27868	0	0	0.0328283	Bacteria	Firmicutes	Bacilli	Bacillales	Staphylococcaceae	Staphylococcus	uncultured bacterium
46a9f9f2b75d479e8b222b69e2e0482d	0	0.0151515	0	Bacteria	Firmicutes	Bacilli	Bacillales	Staphylococcaceae	Staphylococcus	uncultured bacterium
e5ba8aacb2e43fe2f7b531337c1229e1	0	0.00252525	0.00757576	Bacteria	Proteobacteria	Gammaproteobacteria	Xanthomonadales	Xanthomonadaceae	Stenotrophomonas	Stenotrophomonas maltophilia
cb5d4284c2457ff802fd9f13a84a0923	0	0.00505051	0	Bacteria	Proteobacteria	Gammaproteobacteria	Xanthomonadales	Xanthomonadaceae	Stenotrophomonas	Stenotrophomonas maltophilia
73d6fef124180555ac822e5f06b508f5	0	0.030303	0	Bacteria	Proteobacteria	Gammaproteobacteria	Xanthomonadales	Xanthomonadaceae	Stenotrophomonas	Stenotrophomonas maltophilia
59814404bc707dbaa0900f81b11a6fd6	0	0.0227273	0	Bacteria	Proteobacteria	Gammaproteobacteria	Xanthomonadales	Xanthomonadaceae	Stenotrophomonas	Unassigned
be0e58829c7b35ad54d6e133c2103555	0	0.030303	0.0252525	Bacteria	Firmicutes	Bacilli	Lactobacillales	Streptococcaceae	Streptococcus	uncultured bacterium
21c3811b847659a2aeaa67e4ec849e83	0	0.00757576	0	Bacteria	Bacteroidetes	Bacteroidia	Flavobacteriales	Flavobacteriaceae	Tenacibaculum	Unassigned
a586e020aa78cb4d31d0879dc946711b	0	0.00252525	0	Bacteria	Proteobacteria	Gammaproteobacteria	Betaproteobacteriales	Hydrogenophilaceae	Tepidiphilus	Unassigned
2cf3addac42cf386687b160aa545d00c	0	0.0126263	0	Bacteria	Proteobacteria	Gammaproteobacteria	Betaproteobacteriales	Hydrogenophilaceae	Tepidiphilus	Unassigned
31837df431b38adc72c8ed2d2c41e881	0	0	0.0252525	Bacteria	Proteobacteria	Gammaproteobacteria	Betaproteobacteriales	Rhodocyclaceae	Thauera	Unassigned
928ba5368b7c95b4b12bf83b5b65de42	0	0	0.0378788	Bacteria	Actinobacteria	Actinobacteria	Kineosporiales	Kineosporiaceae	Unassigned	Unassigned
6881c69c0445ef2b8cac622770909cd2	0	0	0.00252525	Bacteria	Bacteroidetes	Bacteroidia	Chitinophagales	uncultured	Unassigned	Unassigned
5102bf6a5194773c6a01ab8128347ae7	0	0	0.010101	Bacteria	Bacteroidetes	Bacteroidia	Chitinophagales	Saprospiraceae	Unassigned	Unassigned
5f6e7e43a48b6be3daec8e2f65ebd3f0	0	0.0252525	0.164141	Bacteria	Bacteroidetes	Bacteroidia	Flavobacteriales	Unassigned	Unassigned	Unassigned
f57311d682664eb0878abb300db3ad9a	0	0.217172	0.00757576	Bacteria	Bacteroidetes	Bacteroidia	Flavobacteriales	Weeksellaceae	Unassigned	Unassigned
aab7a1cf4f313383e1f28cd5db4829fd	0	0	0.00505051	Bacteria	Cyanobacteria	Oxyphotobacteria	Nostocales	Chroococcidiopsaceae	Unassigned	Unassigned
0d88696c8335cfce5a8420e007363ad9	0	0	0.00505051	Bacteria	Cyanobacteria	Sericytochromatia	Unassigned	Unassigned	Unassigned	Unassigned
c0ce093c808b06d71a7e31250f227e46	0	0	0.0606061	Bacteria	Cyanobacteria	Sericytochromatia	Unassigned	Unassigned	Unassigned	Unassigned
474acfce3c1494d231202699019281ce	0	0.0757576	0.0505051	Bacteria	Firmicutes	Bacilli	Bacillales	Bacillaceae	Unassigned	Unassigned
48697092d4682548d062d034a1afdb77	0	0.209596	0	Bacteria	Firmicutes	Bacilli	Bacillales	Bacillaceae	Unassigned	Unassigned
6ac4cdd3bb63beb4b67a45b81602e98e	0	0	0.00757576	Bacteria	Proteobacteria	Alphaproteobacteria	Rhodobacterales	Rhodobacteraceae	Unassigned	Unassigned
58341c9914056a1a4bb7782988e5daf5	0	0	0.010101	Bacteria	Proteobacteria	Alphaproteobacteria	Rhodobacterales	Rhodobacteraceae	Unassigned	Unassigned
cdb57a67d74920d3566d0f9dcff63899	0	0	0.010101	Bacteria	Proteobacteria	Alphaproteobacteria	Rhodobacterales	Rhodobacteraceae	Unassigned	Unassigned
1572f1cc38c85617a4ca391e737bf29c	0	0	0.0126263	Bacteria	Proteobacteria	Alphaproteobacteria	Rhodobacterales	Rhodobacteraceae	Unassigned	Unassigned
27de6c61dcf17a7ca0b26a345f98b9b3	0	0	0.0126263	Bacteria	Proteobacteria	Alphaproteobacteria	Rhodobacterales	Rhodobacteraceae	Unassigned	Unassigned
9ce840d583005968dd720c37284f6cdc	0	0	0.0126263	Bacteria	Proteobacteria	Alphaproteobacteria	Rhodobacterales	Rhodobacteraceae	Unassigned	Unassigned
d84057b225b95457bc289b6440aa2bc2	0	0	0.0126263	Bacteria	Proteobacteria	Alphaproteobacteria	Unassigned	Unassigned	Unassigned	Unassigned
f2cc1235e4f2156f9fb9962a3993d159	0	0	0.0126263	Bacteria	Proteobacteria	Alphaproteobacteria	Rhodobacterales	Rhodobacteraceae	Unassigned	Unassigned
6d8cdcf741a0ec8ab576f84eaa690dee	0	0	0.0151515	Bacteria	Proteobacteria	Alphaproteobacteria	Rhizobiales	Xanthobacteraceae	Unassigned	Unassigned
ffb32c6185c0980b63a372ef6ceea9fd	0	0	0.0176768	Bacteria	Proteobacteria	Alphaproteobacteria	Sphingomonadales	Sphingomonadaceae	Unassigned	Unassigned
e9b65f0a039ee427cc57c7756cc61cbe	0	0	0.0378788	Bacteria	Proteobacteria	Alphaproteobacteria	Rhodobacterales	Rhodobacteraceae	Unassigned	Unassigned
5af0642bd05f2c57106b3e103c451fc6	0	0	0.0732323	Bacteria	Proteobacteria	Alphaproteobacteria	Rhodobacterales	Rhodobacteraceae	Unassigned	Unassigned
68611095ca0a3d414e2cf64f92e67a05	0	0	0.128788	Bacteria	Proteobacteria	Alphaproteobacteria	Rhodobacterales	Rhodobacteraceae	Unassigned	Unassigned
c8cbb670cd8e5691992360a14251c087	0	0	0.214646	Bacteria	Proteobacteria	Alphaproteobacteria	Rhodobacterales	Rhodobacteraceae	Unassigned	Unassigned
0513b259c962ce6829590580f8df89dd	0	0.00252525	0	Bacteria	Proteobacteria	Alphaproteobacteria	Rhodobacterales	Rhodobacteraceae	Unassigned	Unassigned
3ba7e3259d254a058bfc02dabb8ce117	0	0.00505051	0	Bacteria	Proteobacteria	Alphaproteobacteria	Rhodobacterales	Rhodobacteraceae	Unassigned	Unassigned
039d8dee874745571b8caa7002f7be89	0	0.010101	0	Bacteria	Proteobacteria	Alphaproteobacteria	Rhodobacterales	Rhodobacteraceae	Unassigned	Unassigned
93a08c6e0d142c157f956bbfa537c99c	0	0.0126263	0	Bacteria	Proteobacteria	Alphaproteobacteria	Rhodobacterales	Rhodobacteraceae	Unassigned	Unassigned
59d6ca4ce2fcaf2fe476a18a6fc9c91f	0	0.0151515	0	Bacteria	Proteobacteria	Alphaproteobacteria	Rhodobacterales	Rhodobacteraceae	Unassigned	Unassigned
bea2696ee2b9f1486b44d9f4ae4323d2	0	0.0353535	0	Bacteria	Proteobacteria	Alphaproteobacteria	Rhodobacterales	Rhodobacteraceae	Unassigned	Unassigned
c2e5f1e34b6f53cf1980bece6830ef6b	0	0.106061	0	Bacteria	Proteobacteria	Alphaproteobacteria	Rhodobacterales	Rhodobacteraceae	Unassigned	Unassigned
fc45b3d126b8e512f4345d95bd3d7aa0	0	0.939394	0.133838	Bacteria	Proteobacteria	Alphaproteobacteria	Rhodobacterales	Rhodobacteraceae	Unassigned	Unassigned
cadfd6aa40ba81278cc08686544fca53	0	0.020202	0	Bacteria	Proteobacteria	Deltaproteobacteria	Bradymonadales	Unassigned	Unassigned	Unassigned
08ecac12e88071220596d01381241ab5	0	0	0.00757576	Bacteria	Proteobacteria	Gammaproteobacteria	Unassigned	Unassigned	Unassigned	Unassigned
8e2964e47265c4b719e7d6a98f0b8bf1	0	0	0.010101	Bacteria	Proteobacteria	Gammaproteobacteria	Betaproteobacteriales	Burkholderiaceae	Unassigned	Unassigned
80cfea88ce285f37761dbc4606415442	0	0	0.040404	Bacteria	Proteobacteria	Gammaproteobacteria	Betaproteobacteriales	Unassigned	Unassigned	Unassigned
7a4a6321c0ac63720cb95a1a452f09af	0	0	0.159091	Bacteria	Proteobacteria	Gammaproteobacteria	Betaproteobacteriales	Burkholderiaceae	Unassigned	Unassigned
5ff3a0d9dd68f25e400a74ced1578a0d	0	0.010101	0	Bacteria	Proteobacteria	Gammaproteobacteria	Betaproteobacteriales	Unassigned	Unassigned	Unassigned
66fd91d701c4be69532a1d61ee4b986c	0	0.010101	0	Bacteria	Proteobacteria	Gammaproteobacteria	Enterobacteriales	Enterobacteriaceae	Unassigned	Unassigned
89fd3d5e52ec0031b48122119050a7af	0	0.030303	0	Bacteria	Proteobacteria	Gammaproteobacteria	Betaproteobacteriales	Burkholderiaceae	Unassigned	Unassigned
b1ee37fec3845a4d843e0619d084d5df	0	0.030303	0	Bacteria	Proteobacteria	Gammaproteobacteria	Betaproteobacteriales	Burkholderiaceae	Unassigned	Unassigned
c8543543c4280de784ec96718b653caa	0	0.040404	0	Bacteria	Proteobacteria	Gammaproteobacteria	Betaproteobacteriales	Unassigned	Unassigned	Unassigned
6c3049492c9d90d3321fc8adc4ad8eee	0	0.0681818	0	Bacteria	Proteobacteria	Gammaproteobacteria	Betaproteobacteriales	Burkholderiaceae	Unassigned	Unassigned
60798fe9ac3aafcda938492734e831bb	0	0.0808081	0	Bacteria	Proteobacteria	Gammaproteobacteria	Betaproteobacteriales	Unassigned	Unassigned	Unassigned
7b588ec2d0c34545076a05accbdf8fb4	0	0.232323	0	Bacteria	Proteobacteria	Gammaproteobacteria	Betaproteobacteriales	Unassigned	Unassigned	Unassigned
ed531cf221df4ce1bba089bfa2e4eae6	0	0	0.020202	Bacteria	Tenericutes	Mollicutes	Mycoplasmatales	Mycoplasmataceae	Unassigned	Unassigned
35f087fc1cf6def7adb175ab15f5b0ab	0	0	0.00252525	Unassigned	Unassigned	Unassigned	Unassigned	Unassigned	Unassigned	Unassigned
5f3de10a72c5cef9d63c2906e1969681	0	0	0.00252525	Unassigned	Unassigned	Unassigned	Unassigned	Unassigned	Unassigned	Unassigned
90a9582de09b3837852f3a3adf9e4f17	0	0	0.00252525	Unassigned	Unassigned	Unassigned	Unassigned	Unassigned	Unassigned	Unassigned
7ca0638203a34a5362c76648da530d04	0	0	0.00505051	Unassigned	Unassigned	Unassigned	Unassigned	Unassigned	Unassigned	Unassigned
8f2d8da122da2779349e9d76f8065ae5	0	0	0.00505051	Unassigned	Unassigned	Unassigned	Unassigned	Unassigned	Unassigned	Unassigned
baf5bd1cfd4caf3f652efa520c4f95b5	0	0	0.00505051	Unassigned	Unassigned	Unassigned	Unassigned	Unassigned	Unassigned	Unassigned
abb0edd1f784689a9276bffd83637787	0	0	0.0126263	Unassigned	Unassigned	Unassigned	Unassigned	Unassigned	Unassigned	Unassigned
521d780ac4581a69e2a113bbe61b50fb	0	0	0.0176768	Unassigned	Unassigned	Unassigned	Unassigned	Unassigned	Unassigned	Unassigned
ad33f6ba298594efe350731b07c1633c	0	0	0.0227273	Unassigned	Unassigned	Unassigned	Unassigned	Unassigned	Unassigned	Unassigned
81423854e8b58b46401847a96531dca8	0	0	0.0277778	Unassigned	Unassigned	Unassigned	Unassigned	Unassigned	Unassigned	Unassigned
ffbb0c046ce87396ceaaa79bd8d1c636	0	0	0.0328283	Unassigned	Unassigned	Unassigned	Unassigned	Unassigned	Unassigned	Unassigned
4dcd5dd2219973130d91e31b56b992e2	0	0	0.0782828	Unassigned	Unassigned	Unassigned	Unassigned	Unassigned	Unassigned	Unassigned
e2ccf9aa6b8333409a39f9efce408214	0	0.00252525	0	Unassigned	Unassigned	Unassigned	Unassigned	Unassigned	Unassigned	Unassigned
5b063076bbe3182de63d738c38d56079	0	0.00505051	0	Unassigned	Unassigned	Unassigned	Unassigned	Unassigned	Unassigned	Unassigned
d79605285b2e099511b643ba47e8f460	0	0.0126263	0	Unassigned	Unassigned	Unassigned	Unassigned	Unassigned	Unassigned	Unassigned
fcc7a14ff0f50f61ba3e1b8d5509b09f	0	0.0126263	0	Unassigned	Unassigned	Unassigned	Unassigned	Unassigned	Unassigned	Unassigned
8e43a004f0c7b065f6a69aa025605c19	0	0.0151515	0	Unassigned	Unassigned	Unassigned	Unassigned	Unassigned	Unassigned	Unassigned
62fd3207c86db4a1ef7d59db6a5969e6	0	0.0227273	0	Unassigned	Unassigned	Unassigned	Unassigned	Unassigned	Unassigned	Unassigned
e0d6a052268734b20f89545df9463691	0	0.0227273	0	Unassigned	Unassigned	Unassigned	Unassigned	Unassigned	Unassigned	Unassigned
cd5bd0a66044ee3595c7dec27a811d12	0	0.030303	0	Unassigned	Unassigned	Unassigned	Unassigned	Unassigned	Unassigned	Unassigned
ee23adb0a98df9055dbfb5240deb98e1	0	0.0328283	0	Unassigned	Unassigned	Unassigned	Unassigned	Unassigned	Unassigned	Unassigned
11551a9f5bdf413d1ebfdc7f8929eddd	0	0.040404	0	Unassigned	Unassigned	Unassigned	Unassigned	Unassigned	Unassigned	Unassigned
19795f33b8ca0b577e3a0fa32f897f02	0	0.0505051	0	Unassigned	Unassigned	Unassigned	Unassigned	Unassigned	Unassigned	Unassigned
63322a62b7d346a3bf49d9c03c768b9c	0	0.0505051	0	Unassigned	Unassigned	Unassigned	Unassigned	Unassigned	Unassigned	Unassigned
ef60f7f908ee744ce06db3e9dab270d8	0	0.0580808	0	Unassigned	Unassigned	Unassigned	Unassigned	Unassigned	Unassigned	Unassigned
3ff0887af4d543c6869514cfcdaffffe	0	0.0631313	0	Unassigned	Unassigned	Unassigned	Unassigned	Unassigned	Unassigned	Unassigned
d35bbbb483e3d2fe1c7917ea33c5b312	0	0.0707071	0	Unassigned	Unassigned	Unassigned	Unassigned	Unassigned	Unassigned	Unassigned
217a3e60af4a04b6fc673aa9f04c574a	0	0.118687	0	Unassigned	Unassigned	Unassigned	Unassigned	Unassigned	Unassigned	Unassigned
017ef1c0fd1bc1e58dcf275cf89317e3	0	0.191919	0	Unassigned	Unassigned	Unassigned	Unassigned	Unassigned	Unassigned	Unassigned
659f20e6642bd2cfdd2de9e006666b7a	0	0.219697	0	Unassigned	Unassigned	Unassigned	Unassigned	Unassigned	Unassigned	Unassigned
ad46db7464827e01a19325eb0e066e85	0	0.232323	0	Unassigned	Unassigned	Unassigned	Unassigned	Unassigned	Unassigned	Unassigned
39a3e6676b5b8f668d1ee2352784f1d7	0	0.275253	0	Unassigned	Unassigned	Unassigned	Unassigned	Unassigned	Unassigned	Unassigned
ba7d2a91c8d8c181719d3c74090170fc	0	0.393939	0	Unassigned	Unassigned	Unassigned	Unassigned	Unassigned	Unassigned	Unassigned
6833b88316b5811384d86cf831a23e96	0	0	0.00252525	Bacteria	Bacteroidetes	Bacteroidia	Flavobacteriales	Cryomorphaceae	uncultured	Unassigned
c8aa7f1fa4d853d0676bd549a3704613	0	0.0580808	0.0252525	Bacteria	Bacteroidetes	Bacteroidia	Chitinophagales	Chitinophagaceae	uncultured	Unassigned
52ee603f96e624fa851edd69966c9a96	0	0	0.00252525	Bacteria	Bacteroidetes	Bacteroidia	Flavobacteriales	Cryomorphaceae	uncultured	uncultured bacterium
eea33addc86e7063023fa6eed5d5a51f	0	0	0.00505051	Bacteria	Bacteroidetes	Bacteroidia	Flavobacteriales	Cryomorphaceae	uncultured	uncultured bacterium
f03406b2b83bcc125ea930a786a8fd5d	0	0	0.00252525	Bacteria	Proteobacteria	Alphaproteobacteria	Rhizobiales	Methyloligellaceae	uncultured	Unassigned
9a49d8a21cdbc6e56579f5aa03a83ff4	0	0	0.108586	Bacteria	Proteobacteria	Alphaproteobacteria	Rhodobacterales	Rhodobacteraceae	uncultured	Unassigned
bb33e4f43596c8b74c6ef944496e4849	0	0.020202	0.0782828	Bacteria	Proteobacteria	Alphaproteobacteria	Rickettsiales	Rickettsiaceae	uncultured	Unassigned
a44afddca3d4be63ba099755c7077871	0	0.0353535	0	Bacteria	Proteobacteria	Gammaproteobacteria	Betaproteobacteriales	Burkholderiaceae	uncultured	Unassigned
5d9e34d72699909b265b54fe5f19864b	0	0	0.00252525	Bacteria	Proteobacteria	Alphaproteobacteria	Sphingomonadales	Sphingomonadaceae	uncultured	uncultured bacterium
f43b831035691bb9849189353d3cb928	0	0.00505051	0	Bacteria	Proteobacteria	Alphaproteobacteria	Sphingomonadales	Sphingomonadaceae	uncultured	uncultured bacterium
fd4d71db37e86b85742a0f9f917917ed	0	0.0328283	0	Bacteria	Proteobacteria	Alphaproteobacteria	Sphingomonadales	Sphingomonadaceae	uncultured	uncultured bacterium
3a021d1996038abdd34159922834e22a	0	0.0353535	0	Bacteria	Proteobacteria	Alphaproteobacteria	Sphingomonadales	Sphingomonadaceae	uncultured	uncultured bacterium
da6809c66239a4d669fda1147b583b64	0	0.0883838	0	Bacteria	Proteobacteria	Alphaproteobacteria	Sphingomonadales	Sphingomonadaceae	uncultured	uncultured bacterium
2a0918aa7a60aeaa4e28182e387cdd93	0	0.194444	0	Bacteria	Proteobacteria	Alphaproteobacteria	Sphingomonadales	Sphingomonadaceae	uncultured	uncultured bacterium
d54589b2e5c46bfd38dd52776c06eb00	0	0	0.00252525	Bacteria	Patescibacteria	Gracilibacteria	Candidatus Peregrinibacteria	uncultured bacterium	uncultured bacterium	uncultured bacterium
4e3bc8215b0cddaeb9466bf7584e142d	0	0.0176768	0	Bacteria	Proteobacteria	Alphaproteobacteria	Rhodospirillales	uncultured	uncultured bacterium	uncultured bacterium
cb49d1c267ec7b2e7ba49979eb971206	0	0	0.0959596	Bacteria	Proteobacteria	Gammaproteobacteria	Betaproteobacteriales	Burkholderiaceae	Variovorax	Unassigned
2aa145d2fdfbc1908e56d53beb066aa4	0	0	0.371212	Bacteria	Proteobacteria	Gammaproteobacteria	Betaproteobacteriales	Burkholderiaceae	Variovorax	Unassigned
ba0a120aa662f44604f1ac759bca638b	0	0.00252525	0	Bacteria	Proteobacteria	Gammaproteobacteria	Betaproteobacteriales	Burkholderiaceae	Variovorax	Unassigned
2e64eec4bec6c29271ee1f6a47c3cb40	0	0.239899	0.353535	Bacteria	Proteobacteria	Gammaproteobacteria	Betaproteobacteriales	Burkholderiaceae	Variovorax	Unassigned
17e2fc1d0d23b134a9faa0ef0b0bf1fe	0	0	0.00252525	Bacteria	Proteobacteria	Gammaproteobacteria	Vibrionales	Vibrionaceae	Vibrio	Unassigned
67aaa51de875c73f846990660f6e0372	0	0	0.00252525	Bacteria	Proteobacteria	Gammaproteobacteria	Vibrionales	Vibrionaceae	Vibrio	Unassigned
eadec3cfe09f38844affbf1858963364	0	0	0.00252525	Bacteria	Proteobacteria	Gammaproteobacteria	Vibrionales	Vibrionaceae	Vibrio	Unassigned
52cf54937cda800044eacbd3c64fa700	0	0	0.00505051	Bacteria	Proteobacteria	Gammaproteobacteria	Vibrionales	Vibrionaceae	Vibrio	Unassigned
bd129d1f18346f2baf770f092cc0ff71	0	0	0.00757576	Bacteria	Proteobacteria	Gammaproteobacteria	Vibrionales	Vibrionaceae	Vibrio	Unassigned
272e1e55dd48ca05b4d2ffccee1e312f	0	0	0.0126263	Bacteria	Proteobacteria	Gammaproteobacteria	Vibrionales	Vibrionaceae	Vibrio	Unassigned
7e92982648e47378b2dd8c927c10eafb	0	0	0.0126263	Bacteria	Proteobacteria	Gammaproteobacteria	Vibrionales	Vibrionaceae	Vibrio	Unassigned
dc512691c9eaf0aad65bcb4ed3c46606	0	0	0.0126263	Bacteria	Proteobacteria	Gammaproteobacteria	Vibrionales	Vibrionaceae	Vibrio	Unassigned
26980ee0ae235ce5776b917ac3cac335	0	0	0.020202	Bacteria	Proteobacteria	Gammaproteobacteria	Vibrionales	Vibrionaceae	Vibrio	Unassigned
3595c3bd694f558641d615de39c51060	0	0	0.020202	Bacteria	Proteobacteria	Gammaproteobacteria	Vibrionales	Vibrionaceae	Vibrio	Unassigned
101d671d898825c5a4afed59f8dc34d9	0	0	0.0227273	Bacteria	Proteobacteria	Gammaproteobacteria	Vibrionales	Vibrionaceae	Vibrio	Unassigned
29be1ec4433787c5d3cfa14d882629dc	0	0	0.0227273	Bacteria	Proteobacteria	Gammaproteobacteria	Vibrionales	Vibrionaceae	Vibrio	Unassigned
08289cc718c0ae91ee76fe38ca32c58a	0	0	0.0252525	Bacteria	Proteobacteria	Gammaproteobacteria	Vibrionales	Vibrionaceae	Vibrio	Unassigned
271545958f253c61109f600158cb68f5	0	0	0.0252525	Bacteria	Proteobacteria	Gammaproteobacteria	Vibrionales	Vibrionaceae	Vibrio	Unassigned
6afa0f061bfb4b2425c4700fa9fd5853	0	0	0.0277778	Bacteria	Proteobacteria	Gammaproteobacteria	Vibrionales	Vibrionaceae	Vibrio	Unassigned
da52a2065e6abd04c6272a95b8e4bb92	0	0	0.030303	Bacteria	Proteobacteria	Gammaproteobacteria	Vibrionales	Vibrionaceae	Vibrio	Unassigned
785a74ce4c017ce2aedfcd2465f88e50	0	0	0.0328283	Bacteria	Proteobacteria	Gammaproteobacteria	Vibrionales	Vibrionaceae	Vibrio	Unassigned
e64d29bc805b6b6d3d551c7657b947b5	0	0	0.0328283	Bacteria	Proteobacteria	Gammaproteobacteria	Vibrionales	Vibrionaceae	Vibrio	Unassigned
f67a0a86243d8d728da454fc0873a467	0	0	0.0353535	Bacteria	Proteobacteria	Gammaproteobacteria	Vibrionales	Vibrionaceae	Vibrio	Unassigned
36c624959d66080e4388079f88ecd3ff	0	0	0.0378788	Bacteria	Proteobacteria	Gammaproteobacteria	Vibrionales	Vibrionaceae	Vibrio	Unassigned
85fb7c411d0816897a9ffcfed31f9ffa	0	0	0.0606061	Bacteria	Proteobacteria	Gammaproteobacteria	Vibrionales	Vibrionaceae	Vibrio	Unassigned
0e99ce6c7031e0333c7e5e0b920a9808	0	0	0.0631313	Bacteria	Proteobacteria	Gammaproteobacteria	Vibrionales	Vibrionaceae	Vibrio	Unassigned
27bdc7549f4d3860054af36ce89a1563	0	0	0.0782828	Bacteria	Proteobacteria	Gammaproteobacteria	Vibrionales	Vibrionaceae	Vibrio	Unassigned
55283ea76a27f5a0dd89a3190ed24c8a	0	0	0.113636	Bacteria	Proteobacteria	Gammaproteobacteria	Vibrionales	Vibrionaceae	Vibrio	Unassigned
c3a9efc9b2ddc40392a34e57554d392f	0	0	0.118687	Bacteria	Proteobacteria	Gammaproteobacteria	Vibrionales	Vibrionaceae	Vibrio	Unassigned
390a11ef9a5c40a32c14c78838e5d1ff	0	0	0.133838	Bacteria	Proteobacteria	Gammaproteobacteria	Vibrionales	Vibrionaceae	Vibrio	Unassigned
12e4af09f2d9ca5c7554ebada7f92bc3	0	0	0.164141	Bacteria	Proteobacteria	Gammaproteobacteria	Vibrionales	Vibrionaceae	Vibrio	Unassigned
f9ba87e226c78c26dbde7ee9fa0c1d6d	0	0	0.171717	Bacteria	Proteobacteria	Gammaproteobacteria	Vibrionales	Vibrionaceae	Vibrio	Unassigned
141cbc9067636a0bc056acc5b0aea6d9	0	0	0.207071	Bacteria	Proteobacteria	Gammaproteobacteria	Vibrionales	Vibrionaceae	Vibrio	Unassigned
b8a8da40691f29532c8fc5939aabfb3f	0	0	0.222222	Bacteria	Proteobacteria	Gammaproteobacteria	Vibrionales	Vibrionaceae	Vibrio	Unassigned
b40660c36ae66186fd922a19f88ddfbf	0	0	0.257576	Bacteria	Proteobacteria	Gammaproteobacteria	Vibrionales	Vibrionaceae	Vibrio	Unassigned
29f26c2193e6aeb02aa99d1b8189f0e0	0	0	0.343434	Bacteria	Proteobacteria	Gammaproteobacteria	Vibrionales	Vibrionaceae	Vibrio	Unassigned
e2df9c24d5a14c951e51cb595473812b	0	0	0.343434	Bacteria	Proteobacteria	Gammaproteobacteria	Vibrionales	Vibrionaceae	Vibrio	Unassigned
aa349f22d9900f2e71cd056800fa3121	0	0	0.366162	Bacteria	Proteobacteria	Gammaproteobacteria	Vibrionales	Vibrionaceae	Vibrio	Unassigned
2945b75d05e329d0ef4a8b5153d58f96	0	0	0.416667	Bacteria	Proteobacteria	Gammaproteobacteria	Vibrionales	Vibrionaceae	Vibrio	Unassigned
3e453294db8627058cd9e55750d5cb27	0	0	0.436869	Bacteria	Proteobacteria	Gammaproteobacteria	Vibrionales	Vibrionaceae	Vibrio	Unassigned
6f00e52a53d05722c0b647b67552f19d	0	0	0.489899	Bacteria	Proteobacteria	Gammaproteobacteria	Vibrionales	Vibrionaceae	Vibrio	Unassigned
7d3b805136f2c2e4315886d541606579	0	0	3.50505	Bacteria	Proteobacteria	Gammaproteobacteria	Vibrionales	Vibrionaceae	Vibrio	Unassigned
3cc342493d98b97e8da86091e4772e00	0	0.00252525	0	Bacteria	Proteobacteria	Gammaproteobacteria	Vibrionales	Vibrionaceae	Vibrio	Unassigned
50737b34afc49de9613cc71a63b999ee	0	0.00252525	0	Bacteria	Proteobacteria	Gammaproteobacteria	Vibrionales	Vibrionaceae	Vibrio	Unassigned
6f9dfb3e36fcf24633125d81c8b8252a	0	0.00252525	0	Bacteria	Proteobacteria	Gammaproteobacteria	Vibrionales	Vibrionaceae	Vibrio	Unassigned
33d3d103be93cd840c7e1579591efc3c	0	0.00505051	0	Bacteria	Proteobacteria	Gammaproteobacteria	Vibrionales	Vibrionaceae	Vibrio	Unassigned
3d27e93baff2d67d75945abdf4cd7f59	0	0.00505051	0	Bacteria	Proteobacteria	Gammaproteobacteria	Vibrionales	Vibrionaceae	Vibrio	Unassigned
5f28616db7f92e804ac278b3c5b68a6a	0	0.00505051	0	Bacteria	Proteobacteria	Gammaproteobacteria	Vibrionales	Vibrionaceae	Vibrio	Unassigned
54d9aec6389e6a976650ef5dbaa8eed7	0	0.00757576	0	Bacteria	Proteobacteria	Gammaproteobacteria	Vibrionales	Vibrionaceae	Vibrio	Unassigned
bb6e01969809818735d967cb670e3540	0	0.00757576	0	Bacteria	Proteobacteria	Gammaproteobacteria	Vibrionales	Vibrionaceae	Vibrio	Unassigned
1b14ebc5c829e7486f2ad8fd2fad3edc	0	0.010101	0	Bacteria	Proteobacteria	Gammaproteobacteria	Vibrionales	Vibrionaceae	Vibrio	Unassigned
84a5bf18f09308f7efe5d951a181ca58	0	0.010101	0.15404	Bacteria	Proteobacteria	Gammaproteobacteria	Vibrionales	Vibrionaceae	Vibrio	Unassigned
3513d7aafd5796175736b475304c479d	0	0.0126263	0	Bacteria	Proteobacteria	Gammaproteobacteria	Vibrionales	Vibrionaceae	Vibrio	Unassigned
9c514cfb89e57b52fe9710daf9bfcd92	0	0.0176768	0	Bacteria	Proteobacteria	Gammaproteobacteria	Vibrionales	Vibrionaceae	Vibrio	Unassigned
dd759efd0fe9f4e4a5708f3a3a9d2511	0	0.0176768	0	Bacteria	Proteobacteria	Gammaproteobacteria	Vibrionales	Vibrionaceae	Vibrio	Unassigned
f97870420b183e0c00c028336216bb9e	0	0.0176768	0	Bacteria	Proteobacteria	Gammaproteobacteria	Vibrionales	Vibrionaceae	Vibrio	Unassigned
06e9b7549ee8442c80809cd27389626f	0	0.020202	0	Bacteria	Proteobacteria	Gammaproteobacteria	Vibrionales	Vibrionaceae	Vibrio	Unassigned
1eb2fde3d78d50782164941ee54ef0de	0	0.020202	0	Bacteria	Proteobacteria	Gammaproteobacteria	Vibrionales	Vibrionaceae	Vibrio	Unassigned
b5c991a2e391b0052894f44b9f4d641e	0	0.0227273	0	Bacteria	Proteobacteria	Gammaproteobacteria	Vibrionales	Vibrionaceae	Vibrio	Unassigned
57c55e6e3606bb591a892c0097166630	0	0.0252525	0	Bacteria	Proteobacteria	Gammaproteobacteria	Vibrionales	Vibrionaceae	Vibrio	Unassigned
ad6da5d50688771a8b04780e254cd7a4	0	0.030303	0	Bacteria	Proteobacteria	Gammaproteobacteria	Vibrionales	Vibrionaceae	Vibrio	Unassigned
dbda72d3c9186b504be5f3c6988af2f1	0	0.030303	0	Bacteria	Proteobacteria	Gammaproteobacteria	Vibrionales	Vibrionaceae	Vibrio	Unassigned
01cc45130b014dfaf32372a3bf2a5b23	0	0.0454545	0	Bacteria	Proteobacteria	Gammaproteobacteria	Vibrionales	Vibrionaceae	Vibrio	Unassigned
99bbc58ea124d840223bc8239a528831	0	0.0505051	0	Bacteria	Proteobacteria	Gammaproteobacteria	Vibrionales	Vibrionaceae	Vibrio	Unassigned
1f7e1efb1d4b96618a30a92741464b8b	0	0.0656566	0	Bacteria	Proteobacteria	Gammaproteobacteria	Vibrionales	Vibrionaceae	Vibrio	Unassigned
0609ff90e5c062a39a8c8c999ee1df03	0	0.0681818	0	Bacteria	Proteobacteria	Gammaproteobacteria	Vibrionales	Vibrionaceae	Vibrio	Unassigned
ddb99f0889cc1e7ad1ed84ce26516f6a	0	0.0681818	0	Bacteria	Proteobacteria	Gammaproteobacteria	Vibrionales	Vibrionaceae	Vibrio	Unassigned
de42852654025bc78d1da5611009cb29	0	0.0707071	0	Bacteria	Proteobacteria	Gammaproteobacteria	Vibrionales	Vibrionaceae	Vibrio	Unassigned
80161e5ab0b5973cdce3a10bb29fc3b8	0	0.0757576	0	Bacteria	Proteobacteria	Gammaproteobacteria	Vibrionales	Vibrionaceae	Vibrio	Unassigned
eef3b8614e396800ac6246db64cf1cc4	0	0.0757576	0	Bacteria	Proteobacteria	Gammaproteobacteria	Vibrionales	Vibrionaceae	Vibrio	Unassigned
3aa143174345e75a5c2749fdaec4c173	0	0.0782828	0	Bacteria	Proteobacteria	Gammaproteobacteria	Vibrionales	Vibrionaceae	Vibrio	Unassigned
726773602582d6cae12f97c9317567ac	0	0.0833333	0	Bacteria	Proteobacteria	Gammaproteobacteria	Vibrionales	Vibrionaceae	Vibrio	Unassigned
45c8e3766b1d2515485dbdec6b4c0dc4	0	0.0984848	0.484848	Bacteria	Proteobacteria	Gammaproteobacteria	Vibrionales	Vibrionaceae	Vibrio	Unassigned
3bd7959b7d0204db52c058e22041578d	0	0.10101	0	Bacteria	Proteobacteria	Gammaproteobacteria	Vibrionales	Vibrionaceae	Vibrio	Unassigned
a091446a9e19b9c6e1094033554505f4	0	0.103535	0	Bacteria	Proteobacteria	Gammaproteobacteria	Vibrionales	Vibrionaceae	Vibrio	Unassigned
a11039324052e951b0a7c1ca34232c88	0	0.103535	0	Bacteria	Proteobacteria	Gammaproteobacteria	Vibrionales	Vibrionaceae	Vibrio	Unassigned
c423ecd53863f7aa9230fd6a81336bd2	0	0.103535	0	Bacteria	Proteobacteria	Gammaproteobacteria	Vibrionales	Vibrionaceae	Vibrio	Unassigned
e94fb49a18c3fdbd4c109d4501575672	0	0.106061	0	Bacteria	Proteobacteria	Gammaproteobacteria	Vibrionales	Vibrionaceae	Vibrio	Unassigned
62005fc2f366da453b97efca7dad1213	0	0.108586	0	Bacteria	Proteobacteria	Gammaproteobacteria	Vibrionales	Vibrionaceae	Vibrio	Unassigned
3bc14d37f34a564ac0e77cde5a91570f	0	0.131313	0	Bacteria	Proteobacteria	Gammaproteobacteria	Vibrionales	Vibrionaceae	Vibrio	Unassigned
dcaa301300a4d83914bd137ad1fc6449	0	0.131313	0.0126263	Bacteria	Proteobacteria	Gammaproteobacteria	Vibrionales	Vibrionaceae	Vibrio	Unassigned
28cf3a8540f9209b9938b29cb5cc66a0	0	0.133838	0	Bacteria	Proteobacteria	Gammaproteobacteria	Vibrionales	Vibrionaceae	Vibrio	Unassigned
5e36cadf12e6bc57d714a41fdf33416d	0	0.133838	0	Bacteria	Proteobacteria	Gammaproteobacteria	Vibrionales	Vibrionaceae	Vibrio	Unassigned
edc7588676d580ffea9b0263cfd9aaac	0	0.143939	0	Bacteria	Proteobacteria	Gammaproteobacteria	Vibrionales	Vibrionaceae	Vibrio	Unassigned
e9c8b6689d503e99bd8041a63cdaf39d	0	0.15404	0	Bacteria	Proteobacteria	Gammaproteobacteria	Vibrionales	Vibrionaceae	Vibrio	Unassigned
b44df96680d38aecd13812c0ce545531	0	0.222222	0	Bacteria	Proteobacteria	Gammaproteobacteria	Vibrionales	Vibrionaceae	Vibrio	Unassigned
b429df85a4dce60bb1769ea2afbca246	0	0.247475	0	Bacteria	Proteobacteria	Gammaproteobacteria	Vibrionales	Vibrionaceae	Vibrio	Unassigned
d3e37d01a5bb464d55cb6e2f0bbd18c6	0	0.292929	0	Bacteria	Proteobacteria	Gammaproteobacteria	Vibrionales	Vibrionaceae	Vibrio	Unassigned
141874c257e1b2a3233b3d3ab99982b5	0	0.308081	0	Bacteria	Proteobacteria	Gammaproteobacteria	Vibrionales	Vibrionaceae	Vibrio	Unassigned
389349cfa5bf45f54dce492cce2d5d72	0	0.502525	0	Bacteria	Proteobacteria	Gammaproteobacteria	Vibrionales	Vibrionaceae	Vibrio	Unassigned
27208289373f0d7323ba59516d822d58	0	1.15909	0.239899	Bacteria	Proteobacteria	Gammaproteobacteria	Vibrionales	Vibrionaceae	Vibrio	Unassigned
9fd42e25dc91585a3b2c5c156cf0f16f	0	0	0.00252525	Bacteria	Proteobacteria	Gammaproteobacteria	Vibrionales	Vibrionaceae	Vibrio	Vibrio cholerae
310fa61312678b8a0dd6ab2b57bb7d60	0	0	0.0580808	Bacteria	Proteobacteria	Gammaproteobacteria	Vibrionales	Vibrionaceae	Vibrio	Vibrio cholerae
382242172ca08d1a56f7296474292d6a	0	0	1.76515	Bacteria	Proteobacteria	Gammaproteobacteria	Vibrionales	Vibrionaceae	Vibrio	Vibrio cholerae
2e1eaafb7059bd4b7d2b6610fe599464	0	0	14.9318	Bacteria	Proteobacteria	Gammaproteobacteria	Vibrionales	Vibrionaceae	Vibrio	Vibrio cholerae
4cffaa4a2450531ff1fab071c5cfbb64	0	0.020202	5.96717	Bacteria	Proteobacteria	Gammaproteobacteria	Vibrionales	Vibrionaceae	Vibrio	Vibrio cholerae
98420a7adfa9eb78a05b0e3bb065afdf	0	0	0.0126263	Bacteria	Proteobacteria	Gammaproteobacteria	Vibrionales	Vibrionaceae	Vibrio	Vibrio parahaemolyticus
881851ded75a1e8b85bd77cfd4569669	0	0	0.0151515	Bacteria	Proteobacteria	Gammaproteobacteria	Vibrionales	Vibrionaceae	Vibrio	Vibrio parahaemolyticus
2675cde17905c302a167b5ffb160c7aa	0	0	0.0176768	Bacteria	Proteobacteria	Gammaproteobacteria	Vibrionales	Vibrionaceae	Vibrio	Vibrio parahaemolyticus
47280d333cccc2f858f21843036b92a1	0	0	0.0176768	Bacteria	Proteobacteria	Gammaproteobacteria	Vibrionales	Vibrionaceae	Vibrio	Vibrio parahaemolyticus
4773a7386023adeda04ecaa5371ff4d3	0	0	0.0479798	Bacteria	Proteobacteria	Gammaproteobacteria	Vibrionales	Vibrionaceae	Vibrio	Vibrio parahaemolyticus
25f937169e1cfa07fea015a2fbda8025	0	0	0.0631313	Bacteria	Proteobacteria	Gammaproteobacteria	Vibrionales	Vibrionaceae	Vibrio	Vibrio parahaemolyticus
dc169e386ab4d7f9ca30c93a39100501	0	0	0.113636	Bacteria	Proteobacteria	Gammaproteobacteria	Vibrionales	Vibrionaceae	Vibrio	Vibrio parahaemolyticus
4370a002bf199c95219ad253d59c3d07	0	0	0.131313	Bacteria	Proteobacteria	Gammaproteobacteria	Vibrionales	Vibrionaceae	Vibrio	Vibrio parahaemolyticus
682a940928d2932e9d62e6fba54307b4	0	0.010101	0	Bacteria	Proteobacteria	Gammaproteobacteria	Vibrionales	Vibrionaceae	Vibrio	Vibrio parahaemolyticus
9df47a0a8239bae0be73a842d2185075	0	0.0151515	0	Bacteria	Proteobacteria	Gammaproteobacteria	Vibrionales	Vibrionaceae	Vibrio	Vibrio parahaemolyticus
12f05c98527eac87471ea85e994870db	0	0.0176768	0	Bacteria	Proteobacteria	Gammaproteobacteria	Vibrionales	Vibrionaceae	Vibrio	Vibrio parahaemolyticus
bac582dd573ad6cd0790c0ad262ae7c3	0	0.0782828	0	Bacteria	Proteobacteria	Gammaproteobacteria	Vibrionales	Vibrionaceae	Vibrio	Vibrio parahaemolyticus
c7eb321e46e24846f70802563dd2ff0f	0	0.118687	0	Bacteria	Proteobacteria	Gammaproteobacteria	Vibrionales	Vibrionaceae	Vibrio	Vibrio parahaemolyticus
67b57f5b65377e281bfa38a6a4d25c3c	0	0.126263	0	Bacteria	Proteobacteria	Gammaproteobacteria	Vibrionales	Vibrionaceae	Vibrio	Vibrio parahaemolyticus
75598ef200971846690eb7dee501de13	0	0.136364	0	Bacteria	Proteobacteria	Gammaproteobacteria	Vibrionales	Vibrionaceae	Vibrio	Vibrio parahaemolyticus
b303c36007e837a6032b90085664060d	0	0.161616	0	Bacteria	Proteobacteria	Gammaproteobacteria	Vibrionales	Vibrionaceae	Vibrio	Vibrio parahaemolyticus
0cc13cdd810a63353a49d97fec06b994	0	0.217172	0	Bacteria	Proteobacteria	Gammaproteobacteria	Vibrionales	Vibrionaceae	Vibrio	Vibrio parahaemolyticus
3dbc8b019b7fe8e7aeb8c4b9286959d9	0	0.277778	0	Bacteria	Proteobacteria	Gammaproteobacteria	Vibrionales	Vibrionaceae	Vibrio	Vibrio parahaemolyticus
f5ce134b6f5e0dd973144ca62d11b46e	0	0.00757576	0	Bacteria	Proteobacteria	Gammaproteobacteria	Betaproteobacteriales	Chromobacteriaceae	Vogesella	Unassigned
ffb94d9a35df7cf3fe7d0d8501a5e313	0	0	0.0151515	Bacteria	Proteobacteria	Gammaproteobacteria	Betaproteobacteriales	Chromobacteriaceae	Vogesella	uncultured bacterium
8c405891b2171153ee2b0080c883fdef	0	0.0328283	0	Bacteria	Proteobacteria	Gammaproteobacteria	Betaproteobacteriales	Chromobacteriaceae	Vogesella	uncultured bacterium
5b0cb143b4ca50b82d1503e60d13b1b6	0	0	0.00505051	Bacteria	Proteobacteria	Alphaproteobacteria	Rhizobiales	Xanthobacteraceae	Xanthobacter	Unassigned
9ba60cfd848e612411a6f75a16cee1b0	0	0	0.0934343	Bacteria	Proteobacteria	Gammaproteobacteria	Betaproteobacteriales	Rhodocyclaceae	Zoogloea	Unassigned
66b6857a5834f3b2b8787fe6c42ad7fc	0	0	0.0126263	Bacteria	Proteobacteria	Gammaproteobacteria	Betaproteobacteriales	Rhodocyclaceae	Zoogloea	uncultured bacterium
f037809b4353d76699afbff5155e217e	0	0	0.0126263	Bacteria	Proteobacteria	Gammaproteobacteria	Betaproteobacteriales	Rhodocyclaceae	Zoogloea	uncultured bacterium
0da838b69f690a2add1e5b38d7ced30e	0	0	0.0454545	Bacteria	Proteobacteria	Gammaproteobacteria	Betaproteobacteriales	Rhodocyclaceae	Zoogloea	uncultured bacterium
877fb51c8b2c72ff798cd8e4f07d4b92	0.00252525	0	0	Bacteria	Proteobacteria	Alphaproteobacteria	Rhizobiales	Rhizobiaceae	Allorhizobium-Neorhizobium-Pararhizobium-Rhizobium	Unassigned
72622d773f6f9833e4e85a1a98c1fa93	0.00252525	0	0	Bacteria	Proteobacteria	Alphaproteobacteria	Rhizobiales	Beijerinckiaceae	alphaI cluster	Unassigned
6a3641f5345f6849663ef89641e93c2f	0.00252525	0	0	Bacteria	Proteobacteria	Gammaproteobacteria	Betaproteobacteriales	Burkholderiaceae	Aquabacterium	uncultured bacterium
a6eac69ad2a3463fbe12474bdb4f116d	0.00252525	0	0	Bacteria	Fusobacteria	Fusobacteriia	Fusobacteriales	Fusobacteriaceae	Cetobacterium	uncultured bacterium
83475fe8fc0f005182e5d698a508a10f	0.00252525	0	0	Bacteria	Proteobacteria	Gammaproteobacteria	Betaproteobacteriales	Burkholderiaceae	Paucibacter	Unassigned
f1ca535f60d9153fe8a6c6cdabfc8998	0.00252525	0.19697	0	Bacteria	Proteobacteria	Gammaproteobacteria	Betaproteobacteriales	Burkholderiaceae	Polynucleobacter	uncultured bacterium
e1bfb39bd5381c899f51438d2ca91651	0.00252525	0	0	Bacteria	Proteobacteria	Alphaproteobacteria	Acetobacterales	Acetobacteraceae	Roseomonas	Unassigned
faf5f70113772a9272cdff47d9f18bc3	0.00252525	0	0	Bacteria	Proteobacteria	Alphaproteobacteria	Acetobacterales	Acetobacteraceae	Roseomonas	Unassigned
128c7502faf8033c6aa9cabdac5346f5	0.00252525	0	0	Bacteria	Proteobacteria	Gammaproteobacteria	Alteromonadales	Shewanellaceae	Shewanella	Unassigned
93aae02c150b7117b1b171359cec031c	0.00252525	0	0	Bacteria	Proteobacteria	Alphaproteobacteria	Rhodobacterales	Rhodobacteraceae	Unassigned	Unassigned
d0ff7e446f5398e82c7f3b5d1fdcdffe	0.00252525	0	0	Bacteria	Planctomycetes	Planctomycetacia	Gemmatales	Gemmataceae	uncultured	uncultured bacterium
e122167d3f139040e0590674eed58f9e	0.00252525	0	0	Bacteria	Proteobacteria	Alphaproteobacteria	Rhizobiales	Rhizobiaceae	uncultured	uncultured bacterium
a04e011fb0d03a951f3007efc88cd000	0.00505051	0	0	Bacteria	Proteobacteria	Alphaproteobacteria	Caulobacterales	Caulobacteraceae	Brevundimonas	Unassigned
ab28f18db957e7a6ce44f106fe9733e8	0.00505051	0	0	Bacteria	Fusobacteria	Fusobacteriia	Fusobacteriales	Fusobacteriaceae	Cetobacterium	uncultured bacterium
5c27df35175efa02e01870ca5edb56d0	0.00505051	0	0	Bacteria	Proteobacteria	Gammaproteobacteria	Legionellales	Legionellaceae	Legionella	uncultured bacterium
58b0aa9f5a1b95519188b8cf66875bcb	0.00505051	0	0	Bacteria	Proteobacteria	Gammaproteobacteria	Enterobacteriales	Enterobacteriaceae	Plesiomonas	uncultured bacterium
795aab83f321fddff4b9172c3d880625	0.00505051	0	0	Bacteria	Proteobacteria	Gammaproteobacteria	Pseudomonadales	Pseudomonadaceae	Pseudomonas	Unassigned
1f536d0f45377301029624bea6f46da7	0.00505051	0	0	Bacteria	Planctomycetes	Planctomycetacia	Isosphaerales	Isosphaeraceae	Singulisphaera	uncultured bacterium
8c9d7ced00606e94d9642d029aea49e8	0.00505051	0	0	Bacteria	Planctomycetes	Planctomycetacia	Isosphaerales	Isosphaeraceae	Singulisphaera	uncultured bacterium
8bf6bb969883666cf4d8368135ca8a07	0.00505051	0	0	Bacteria	Proteobacteria	Gammaproteobacteria	Xanthomonadales	Xanthomonadaceae	Stenotrophomonas	Unassigned
078c4a9d1e1ff4f8a0a41b8745cb2845	0.00505051	0.00757576	0	Unassigned	Unassigned	Unassigned	Unassigned	Unassigned	Unassigned	Unassigned
2f1d0407294f19e47ece4382a21c840c	0.00505051	0	0	Bacteria	Proteobacteria	Alphaproteobacteria	Rhizobiales	Xanthobacteraceae	uncultured	uncultured bacterium
6e73627b52878d25248f81cb674a321f	0.00505051	0	0	Bacteria	Proteobacteria	Gammaproteobacteria	Vibrionales	Vibrionaceae	Vibrio	Unassigned
99347e0e3f94525967f8437c4e6d55bf	0.00505051	0	0	Bacteria	Proteobacteria	Gammaproteobacteria	Vibrionales	Vibrionaceae	Vibrio	Unassigned
2fdb1a40b5e130b04cb368c4f0c6a19c	0.00757576	0	0	Bacteria	Proteobacteria	Gammaproteobacteria	Pseudomonadales	Moraxellaceae	Acinetobacter	Unassigned
1fceb033cc1545d304389340195798e4	0.00757576	0	0	Bacteria	Chlamydiae	Chlamydiae	Chlamydiales	Chlamydiales Incertae Sedis	Candidatus Similichlamydia	Unassigned
de9586fe7095aeec874219ca90a58d0f	0.00757576	0	0	Bacteria	Actinobacteria	Actinobacteria	Micrococcales	Microbacteriaceae	Leifsonia	Unassigned
1d0a8790b00cfdb4c0539f0a5a8c0b6d	0.00757576	0	0.00252525	Bacteria	Tenericutes	Mollicutes	Mycoplasmatales	Mycoplasmataceae	Mycoplasma	Unassigned
96e3ef62de9fe1010c1e1a1f2564b1ad	0.00757576	0	0	Bacteria	Proteobacteria	Gammaproteobacteria	Betaproteobacteriales	Burkholderiaceae	Pelomonas	Unassigned
a733ea846d810c5eabe1ab28c5b1b856	0.00757576	0	0	Bacteria	Proteobacteria	Gammaproteobacteria	Xanthomonadales	Xanthomonadaceae	Pseudoxanthomonas	Unassigned
d51fbb48c303000c07c9b6a2fdca4917	0.00757576	0	0	Bacteria	Bacteroidetes	Bacteroidia	Sphingobacteriales	Sphingobacteriaceae	Sphingobacterium	Unassigned
38d8adfaa778713d2e9a8d32cb234bbc	0.00757576	0	0.00757576	Bacteria	Firmicutes	Bacilli	Bacillales	Staphylococcaceae	Staphylococcus	uncultured bacterium
ad85e956c50289b7c7ad64264d9bbec4	0.00757576	0	0	Bacteria	Proteobacteria	Gammaproteobacteria	Betaproteobacteriales	Rhodocyclaceae	Uliginosibacterium	Unassigned
63dce891200f690d97f70cfd9200e030	0.00757576	0	0	Bacteria	Proteobacteria	Gammaproteobacteria	Betaproteobacteriales	SC-I-84	uncultured bacterium	uncultured bacterium
e7914025db5f39625860dc4e56782796	0.010101	0	0.0227273	Bacteria	Proteobacteria	Gammaproteobacteria	Pseudomonadales	Moraxellaceae	Acinetobacter	Acinetobacter calcoaceticus
aa9d0f8c6e6ee94b11de68f00cb6f3b1	0.010101	0	0	Bacteria	Proteobacteria	Gammaproteobacteria	Pseudomonadales	Moraxellaceae	Acinetobacter	Unassigned
ffeaa685c29be62719c9edd660adac5a	0.010101	0	0	Bacteria	Bacteroidetes	Bacteroidia	Flavobacteriales	Weeksellaceae	Empedobacter	Unassigned
affc55e66c2f74d8484aec57dd48a0a8	0.010101	0.0656566	0.0151515	Bacteria	Bacteroidetes	Bacteroidia	Chitinophagales	Chitinophagaceae	Flavihumibacter	Unassigned
832221ccf2f6e063a86a5acd889ba168	0.010101	0.010101	0	Bacteria	Proteobacteria	Gammaproteobacteria	Betaproteobacteriales	Burkholderiaceae	Herbaspirillum	Unassigned
2c01c94b2a7a0345e8f6a395a0c06fc5	0.010101	0.376263	0.123737	Bacteria	Actinobacteria	Actinobacteria	Micrococcales	Micrococcaceae	Nesterenkonia	Unassigned
26a8e4e27ebc74c5c1763dc4d9604f16	0.010101	0	0	Bacteria	Proteobacteria	Gammaproteobacteria	Betaproteobacteriales	Burkholderiaceae	Pelomonas	Unassigned
9c5a5ebba1fd0e24979b837ce2384c90	0.010101	0	0	Bacteria	Proteobacteria	Gammaproteobacteria	Betaproteobacteriales	Rhodocyclaceae	Unassigned	Unassigned
cec78719b10302a2378341305495d367	0.010101	0	0	Unassigned	Unassigned	Unassigned	Unassigned	Unassigned	Unassigned	Unassigned
027c25f3f840f95c0206747aabc5247b	0.010101	0	0	Bacteria	Proteobacteria	Gammaproteobacteria	Vibrionales	Vibrionaceae	Vibrio	Unassigned
1c68fa307ca500529f9282f33843ba74	0.010101	0	0	Bacteria	Proteobacteria	Gammaproteobacteria	Vibrionales	Vibrionaceae	Vibrio	Unassigned
593d770562fe92f794012d4640f2b07f	0.0126263	0	0	Bacteria	Proteobacteria	Deltaproteobacteria	Bdellovibrionales	Bdellovibrionaceae	Bdellovibrio	uncultured bacterium
eb2b98b414ed59ab7ce8f63b2580dadd	0.0126263	0	0.0126263	Bacteria	Proteobacteria	Deltaproteobacteria	Bdellovibrionales	Bdellovibrionaceae	Bdellovibrio	uncultured bacterium
49cfc71031d1a79842a4dce09d3c9797	0.0126263	0	0	Bacteria	Proteobacteria	Alphaproteobacteria	Rhizobiales	Beijerinckiaceae	Bosea	Unassigned
9173b547c6ab2afebfdf6eca279276c6	0.0126263	0	0	Bacteria	Proteobacteria	Gammaproteobacteria	Legionellales	Legionellaceae	Legionella	Unassigned
bc34f09b93286b3bf0ace02528733351	0.0126263	0	0	Bacteria	Planctomycetes	Planctomycetacia	Pirellulales	Pirellulaceae	Pir4 lineage	Unassigned
f8fc8d14c5d96d03d1c32ff404e918a0	0.0126263	0	0.0454545	Bacteria	Proteobacteria	Alphaproteobacteria	Sphingomonadales	Sphingomonadaceae	Sphingomonas	Unassigned
626d61d055119ed51ef73c6b9f895189	0.0126263	0	0	Bacteria	Firmicutes	Bacilli	Bacillales	Bacillaceae	Unassigned	Unassigned
30fa529c666baa277ea87a09119e567d	0.0151515	0.0429293	0	Bacteria	Actinobacteria	Actinobacteria	Propionibacteriales	Propionibacteriaceae	Cutibacterium	uncultured bacterium
3671e858c868f6e668b5a9172ea7063f	0.0151515	0	0	Bacteria	Bacteroidetes	Bacteroidia	Cytophagales	Cytophagaceae	Cytophaga	uncultured bacterium
85cd2f0ccf8114ee87fadd84f6e778c8	0.0151515	0	0	Bacteria	Proteobacteria	Gammaproteobacteria	Pseudomonadales	Pseudomonadaceae	Pseudomonas	Unassigned
479a0eb087b833dcb1e083d0a2e1cce4	0.0151515	0	0	Bacteria	Bacteroidetes	Bacteroidia	Flavobacteriales	Unassigned	Unassigned	Unassigned
065545e3ae3ea08910517a85c15a031a	0.0151515	0	0	Bacteria	Planctomycetes	Planctomycetacia	Pirellulales	Pirellulaceae	uncultured	uncultured organism
0683ba31960f680f7fb8143e03eb6b87	0.0151515	0	0	Bacteria	Proteobacteria	Gammaproteobacteria	Vibrionales	Vibrionaceae	Vibrio	Unassigned
01d6305efdf7fa7c182748b0650d068b	0.0176768	0	0	Bacteria	Fusobacteria	Fusobacteriia	Fusobacteriales	Fusobacteriaceae	Cetobacterium	uncultured bacterium
aab08696df298c6cc23e3f83298c3fe9	0.0176768	0	0	Bacteria	Proteobacteria	Gammaproteobacteria	Betaproteobacteriales	Burkholderiaceae	Hydrogenophaga	Unassigned
3b5be49fe73eb7fbeb97cb0864a699b9	0.0176768	0	0	Bacteria	Actinobacteria	Actinobacteria	Micrococcales	Micrococcaceae	Kocuria	Unassigned
4d250654a23e6ea64edfdbb94d4027e9	0.020202	0	0	Bacteria	Proteobacteria	Gammaproteobacteria	Pseudomonadales	Moraxellaceae	Acinetobacter	Acinetobacter baumannii
5b9e4522a66989f726fa612a5c59bf15	0.020202	0	0	Bacteria	Proteobacteria	Gammaproteobacteria	Aeromonadales	Aeromonadaceae	Aeromonas	uncultured bacterium
380ac6471f748d02295edf7d64c0bd51	0.020202	0	0	Bacteria	Proteobacteria	Deltaproteobacteria	Myxococcales	Sandaracinaceae	uncultured	Unassigned
72935001715cda9b0d7f223bc928e9c5	0.020202	0	0	Bacteria	Proteobacteria	Gammaproteobacteria	Vibrionales	Vibrionaceae	Vibrio	Unassigned
c867c1ac452f1980fb162c1b33caa239	0.020202	0	0	Bacteria	Proteobacteria	Gammaproteobacteria	Vibrionales	Vibrionaceae	Vibrio	Unassigned
5cb1eb74eac4e9cc894073a217b1fcdd	0.0227273	0	0	Bacteria	Firmicutes	Bacilli	Bacillales	Staphylococcaceae	Staphylococcus	uncultured bacterium
cbc45ce5984b33e4094466c42d980ee6	0.0227273	0.272727	0.19697	Bacteria	Firmicutes	Bacilli	Bacillales	Bacillaceae	Unassigned	Unassigned
0b302d44e8429786898d9591669fb7c5	0.0227273	0.040404	0.020202	Bacteria	Proteobacteria	Gammaproteobacteria	Vibrionales	Vibrionaceae	Vibrio	Unassigned
f74add9c76714e4c2179c0ef02b198ae	0.0227273	1.77525	0.0656566	Bacteria	Proteobacteria	Gammaproteobacteria	Vibrionales	Vibrionaceae	Vibrio	Unassigned
a47c9ec02acaff12545392b581118c52	0.0252525	0.0479798	0.0252525	Bacteria	Firmicutes	Bacilli	Bacillales	Bacillaceae	Caldalkalibacillus	Unassigned
ff71afcf359499fa097221dbd22d3f56	0.0252525	0	0	Bacteria	Proteobacteria	Gammaproteobacteria	Betaproteobacteriales	Methylophilaceae	Methylophilus	uncultured bacterium
c5cc21bdbc433bcb30fdb5151683cc8a	0.0252525	0.207071	0.121212	Bacteria	Proteobacteria	Alphaproteobacteria	Rhizobiales	Rhizobiaceae	Phyllobacterium	Unassigned
aedcc50557bda5d8556abd49f75e1f62	0.0252525	0	0	Bacteria	Proteobacteria	Alphaproteobacteria	Acetobacterales	Acetobacteraceae	Roseomonas	Unassigned
43bae5cf4c3f60f248800e3f6bc9d9d6	0.0277778	0	0	Bacteria	Proteobacteria	Gammaproteobacteria	Pseudomonadales	Moraxellaceae	Acinetobacter	Unassigned
d3ee0a3ba1f63e112a3352b8b6718893	0.0277778	0	0	Bacteria	Chlamydiae	Chlamydiae	Chlamydiales	Chlamydiales Incertae Sedis	Candidatus Similichlamydia	Unassigned
4c574119ec3383eb8f65aefc56dbff72	0.0277778	0	0	Bacteria	Proteobacteria	Alphaproteobacteria	Rhizobiales	Rhizobiales Incertae Sedis	Phreatobacter	uncultured bacterium
9be2dfbe25b34df810cd5e871ed639e8	0.0277778	0	0	Bacteria	Proteobacteria	Gammaproteobacteria	Vibrionales	Vibrionaceae	Vibrio	Unassigned
40f6009a315299bd2422712b051df6c9	0.030303	0	0	Bacteria	Proteobacteria	Gammaproteobacteria	Aeromonadales	Aeromonadaceae	Aeromonas	Unassigned
618de666644779b21cc2f0a11e485f6f	0.030303	0	0	Bacteria	Proteobacteria	Gammaproteobacteria	Aeromonadales	Aeromonadaceae	Aeromonas	Unassigned
f146b1a0f4c1172a73b05707ac9db0ec	0.030303	0	0	Bacteria	Proteobacteria	Gammaproteobacteria	Enterobacteriales	Enterobacteriaceae	Enterobacter	Unassigned
13c1d7fb9c562c6df753574353587206	0.030303	2.59848	0.0580808	Bacteria	Proteobacteria	Gammaproteobacteria	Pseudomonadales	Moraxellaceae	Perlucidibaca	Unassigned
3875113782efc1ac00de9c3520423595	0.030303	0	0.0429293	Bacteria	Proteobacteria	Gammaproteobacteria	Alteromonadales	Shewanellaceae	Shewanella	Unassigned
338ff166e4e243e52a1efebaaa89401e	0.030303	0	0	Bacteria	Proteobacteria	Gammaproteobacteria	Vibrionales	Vibrionaceae	Vibrio	Unassigned
1f31564aed3b06e175c9ff00ba1e87d8	0.0328283	0	0	Bacteria	Proteobacteria	Gammaproteobacteria	Alteromonadales	Shewanellaceae	Shewanella	Unassigned
a39a268074a051ff61a6df8d40c1848e	0.0328283	0	0	Bacteria	Proteobacteria	Alphaproteobacteria	Rhodobacterales	Rhodobacteraceae	Unassigned	Unassigned
5acb9cb59b71fe809ec3f29775654618	0.0328283	0	0	Bacteria	Proteobacteria	Gammaproteobacteria	Vibrionales	Vibrionaceae	Vibrio	Unassigned
fcbc546dc5ff534b1d67a096b2b81483	0.0328283	0	0	Bacteria	Proteobacteria	Gammaproteobacteria	Vibrionales	Vibrionaceae	Vibrio	Unassigned
bfe7c90f30aebe5a80a12eb925f4740a	0.0353535	0.227273	0.0732323	Bacteria	Proteobacteria	Gammaproteobacteria	Betaproteobacteriales	Burkholderiaceae	Aquabacterium	uncultured bacterium
c456189104d8edd5786fc23e6c345f81	0.0353535	0	0	Bacteria	Actinobacteria	Actinobacteria	Corynebacteriales	Mycobacteriaceae	Mycobacterium	Mycobacterium fortuitum subsp. fortuitum
4f62b63a4c045415a34e1fd48fa69db2	0.0353535	0	0	Bacteria	Proteobacteria	Alphaproteobacteria	Rhodobacterales	Rhodobacteraceae	Paracoccus	Unassigned
b91758006bda51696e9f9ca915ea71da	0.0353535	0	0	Bacteria	Proteobacteria	Gammaproteobacteria	Vibrionales	Vibrionaceae	Vibrio	Unassigned
6cef36be8bae6175af4765fe282532b8	0.0353535	0.598485	1.99495	Bacteria	Proteobacteria	Gammaproteobacteria	Vibrionales	Vibrionaceae	Vibrio	Unassigned
e65fe014ffd9f7f07b97af3d884bda79	0.0378788	0	0	Bacteria	Proteobacteria	Gammaproteobacteria	Pseudomonadales	Moraxellaceae	Acinetobacter	Unassigned
27797ae7caa933e1ea72d41d4dcd2612	0.0378788	0.14899	0.179293	Bacteria	Firmicutes	Bacilli	Bacillales	Bacillaceae	Bacillus	Unassigned
a982ea5892f9893bf1ef4901d031c4a8	0.0378788	0.030303	0.522727	Bacteria	Firmicutes	Bacilli	Bacillales	Paenibacillaceae	Brevibacillus	Unassigned
1cfeb6865c9d2730cc6c52c91e659090	0.0378788	0.0328283	0	Bacteria	Actinobacteria	Actinobacteria	Propionibacteriales	Nocardioidaceae	Nocardioides	Unassigned
1c99e35e228248d9f6850a188d244dc5	0.0378788	0.146465	0.0176768	Bacteria	Proteobacteria	Gammaproteobacteria	Xanthomonadales	Xanthomonadaceae	Pseudoxanthomonas	Unassigned
7c0aece655675b08310002a661ecf1f8	0.0378788	1.48485	0.330808	Bacteria	Proteobacteria	Alphaproteobacteria	Rhodobacterales	Rhodobacteraceae	Unassigned	Unassigned
1631b04bc2702dfaf26f9aa1da0d7118	0.0378788	0	0	Bacteria	Proteobacteria	Gammaproteobacteria	Betaproteobacteriales	Unassigned	Unassigned	Unassigned
8830593476561579b95f4e8bec6d9089	0.0378788	0	0	Bacteria	Proteobacteria	Gammaproteobacteria	Vibrionales	Vibrionaceae	Vibrio	Vibrio parahaemolyticus
123bd15ac2712e2a7768fba8c2b88edc	0.040404	0	0	Bacteria	Proteobacteria	Alphaproteobacteria	Rhizobiales	Rhizobiaceae	Allorhizobium-Neorhizobium-Pararhizobium-Rhizobium	Unassigned
311479bf3b30d543fc1aca83c65437c9	0.040404	0	0.0454545	Bacteria	Proteobacteria	Alphaproteobacteria	Rhizobiales	Beijerinckiaceae	Methylobacterium	uncultured bacterium
a03717eb99b43bc3903067df2346856a	0.040404	0.116162	0	Bacteria	Proteobacteria	Gammaproteobacteria	Pseudomonadales	Pseudomonadaceae	Pseudomonas	Unassigned
9e100f110d101ce3aebd8cbcd93b6a62	0.040404	0.719697	0.40404	Bacteria	Proteobacteria	Gammaproteobacteria	Vibrionales	Vibrionaceae	Vibrio	Unassigned
ceff3438d23109adaa8dbcb4736602e6	0.0429293	0	0	Bacteria	Proteobacteria	Gammaproteobacteria	Betaproteobacteriales	Chitinibacteraceae	Chitinibacter	Unassigned
8c8e640dd932d38b18764646dc93f620	0.0454545	0	0	Bacteria	Bacteroidetes	Bacteroidia	Flavobacteriales	Flavobacteriaceae	Flavobacterium	Unassigned
64bbeefd41561a02c6542dca04a4b4b4	0.0454545	0	0	Bacteria	Proteobacteria	Gammaproteobacteria	Vibrionales	Vibrionaceae	Vibrio	Unassigned
507de24b6d24dd6e25bfc08b637f3843	0.0479798	1.27273	0.676768	Unassigned	Unassigned	Unassigned	Unassigned	Unassigned	Unassigned	Unassigned
c43cf4dd9dd8d3f0e42569bdd0438689	0.0479798	0	0	Bacteria	Proteobacteria	Gammaproteobacteria	Vibrionales	Vibrionaceae	Vibrio	Unassigned
0045c46aa9c1f01ed7a51cb09fdba342	0.0530303	0	0	Bacteria	Firmicutes	Bacilli	Lactobacillales	Lactobacillaceae	Lactobacillus	Unassigned
e51f2837e3bb57cae1d2f3ca5a8dcf2b	0.0530303	0.416667	0.020202	Bacteria	Proteobacteria	Gammaproteobacteria	Pseudomonadales	Pseudomonadaceae	Pseudomonas	Pseudomonas stutzeri
a83f6e98f92fe9c77239bac6db960b37	0.0530303	0	0	Bacteria	Proteobacteria	Gammaproteobacteria	Vibrionales	Vibrionaceae	Vibrio	Unassigned
3e3aea43b6747290e14bd0dca125fd06	0.0530303	0.676768	0.171717	Bacteria	Proteobacteria	Gammaproteobacteria	Vibrionales	Vibrionaceae	Vibrio	Unassigned
ca92b93c99a2f596dc6a14050719e1e7	0.0555556	0	0	Bacteria	Proteobacteria	Alphaproteobacteria	Rhizobiales	Rhizobiaceae	Allorhizobium-Neorhizobium-Pararhizobium-Rhizobium	Unassigned
c0d79aefb6c66921a3315dcead45c68c	0.0580808	0	0	Bacteria	Proteobacteria	Gammaproteobacteria	Vibrionales	Vibrionaceae	Vibrio	Vibrio parahaemolyticus
909f5a240413ff7e73b1da18dfc6e802	0.0606061	0	0	Bacteria	Proteobacteria	Alphaproteobacteria	Rhizobiales	Rhizobiaceae	Shinella	Unassigned
48f87796b55b2326199c101b589c9b37	0.0631313	0	0.214646	Bacteria	Proteobacteria	Alphaproteobacteria	Rhizobiales	Rhizobiaceae	Allorhizobium-Neorhizobium-Pararhizobium-Rhizobium	uncultured bacterium
4080d16c67cc104c083260285b0bb2e5	0.0631313	0	0	Bacteria	Bacteroidetes	Bacteroidia	Flavobacteriales	Flavobacteriaceae	Flavobacterium	Unassigned
8440d8c7c7d19cb930fb0f7397528812	0.0631313	0	0	Bacteria	Actinobacteria	Actinobacteria	Micrococcales	Micrococcaceae	Nesterenkonia	Unassigned
71f16e5b9f490c0e2775b7fb2928a9d1	0.0656566	0.108586	0	Bacteria	Tenericutes	Mollicutes	Mycoplasmatales	Mycoplasmataceae	Unassigned	Unassigned
c43f459666fdd611a5658aa7b2d89c35	0.0707071	0	0	Bacteria	Proteobacteria	Alphaproteobacteria	Rhizobiales	Rhizobiales Incertae Sedis	uncultured	uncultured bacterium
1e645537890de38ec5401dbcdd1873ec	0.0757576	0	0	Bacteria	Bacteroidetes	Bacteroidia	Chitinophagales	Chitinophagaceae	Dinghuibacter	uncultured bacterium
45ce02493d9a96abe9c880d50f2933f3	0.0883838	0.555556	0.141414	Bacteria	Proteobacteria	Alphaproteobacteria	Sphingomonadales	Sphingomonadaceae	Sphingomonas	Unassigned
ac64f652af0ab7a7834a2f632d1a1f43	0.0934343	0	0	Bacteria	Proteobacteria	Gammaproteobacteria	Pseudomonadales	Pseudomonadaceae	Pseudomonas	Unassigned
3ca14d61f6f644259aecee85f46aabb9	0.103535	0	0	Bacteria	Bacteroidetes	Bacteroidia	Flavobacteriales	Weeksellaceae	Cloacibacterium	uncultured bacterium
5a064d1d2b2bc973b3cbd1d7c3476d23	0.108586	2.20202	1.13636	Bacteria	Proteobacteria	Gammaproteobacteria	Pseudomonadales	Pseudomonadaceae	Pseudomonas	Unassigned
490b539a7cbbb0e519314154fa54e4c4	0.108586	0.0176768	0.0176768	Bacteria	Proteobacteria	Gammaproteobacteria	Alteromonadales	Shewanellaceae	Shewanella	Unassigned
7e73c462ca829bf16e67124269ed662b	0.111111	0	0.138889	Bacteria	Proteobacteria	Gammaproteobacteria	Alteromonadales	Shewanellaceae	Shewanella	Unassigned
c6c33fdf9e7144772afe573374797a1c	0.131313	0	0	Bacteria	Fusobacteria	Fusobacteriia	Fusobacteriales	Fusobacteriaceae	Cetobacterium	uncultured bacterium
34fc6406cc3058b878de18ade8596a30	0.143939	0	0	Bacteria	Proteobacteria	Gammaproteobacteria	Aeromonadales	Aeromonadaceae	Aeromonas	Unassigned
9fa0994579b8d37b3137234e9a50fe67	0.146465	2.96465	2.47222	Bacteria	Proteobacteria	Gammaproteobacteria	Enterobacteriales	Enterobacteriaceae	Plesiomonas	uncultured bacterium
0b650a84493b07aadcddf7fa2768df70	0.156566	6.54293	16.9268	Bacteria	Proteobacteria	Gammaproteobacteria	Enterobacteriales	Enterobacteriaceae	Plesiomonas	uncultured bacterium
d78dd777b63b48045768a8aed871405b	0.164141	0.0227273	0	Bacteria	Actinobacteria	Actinobacteria	Propionibacteriales	Nocardioidaceae	Nocardioides	Unassigned
c9849764ecbd432d5121d21a48683c90	0.169192	0	0	Bacteria	Proteobacteria	Alphaproteobacteria	Rhizobiales	Rhizobiaceae	Allorhizobium-Neorhizobium-Pararhizobium-Rhizobium	Unassigned
69de30c1b9489181119f1251591ad35e	0.174242	0	0	Bacteria	Bacteroidetes	Bacteroidia	Flavobacteriales	Flavobacteriaceae	Flavobacterium	uncultured bacterium
47b92541c630ff545e33eb83d5e5c355	0.191919	0	0	Bacteria	Proteobacteria	Gammaproteobacteria	Coxiellales	Coxiellaceae	Coxiella	uncultured bacterium
8ee7fd795b787c6a3809672911ba2930	0.207071	1.51263	0.507576	Bacteria	Proteobacteria	Gammaproteobacteria	Vibrionales	Vibrionaceae	Vibrio	Unassigned
34b39243846830e5bd99720e030db645	0.217172	0	0	Bacteria	Proteobacteria	Gammaproteobacteria	Aeromonadales	Aeromonadaceae	Aeromonas	Unassigned
5726b3804f4d51386a614881157b0331	0.237374	0	0	Bacteria	Proteobacteria	Gammaproteobacteria	Aeromonadales	Aeromonadaceae	Aeromonas	Unassigned
864677d5dbcee39ffdfbf0f15b01e03d	0.252525	0.0631313	0.207071	Bacteria	Proteobacteria	Gammaproteobacteria	Enterobacteriales	Enterobacteriaceae	Enterobacter	Unassigned
e43f115dc2fa40820e05aa57b85e5644	0.270202	3.93687	7.19444	Bacteria	Proteobacteria	Gammaproteobacteria	Enterobacteriales	Enterobacteriaceae	Plesiomonas	uncultured bacterium
7c22a18ab3db4aba3902c30c74666f3e	0.272727	0	0.0429293	Bacteria	Proteobacteria	Gammaproteobacteria	Enterobacteriales	Enterobacteriaceae	Enterobacter	Unassigned
033fbddea1713b9fefae90b8fbf8590a	0.275253	0.0151515	0	Bacteria	Proteobacteria	Alphaproteobacteria	Rhizobiales	Rhizobiales Incertae Sedis	uncultured	uncultured bacterium
03a235c595de59a46ca628452e0bc73e	0.282828	1.4697	0.79798	Unassigned	Unassigned	Unassigned	Unassigned	Unassigned	Unassigned	Unassigned
db761d698584111348c2ac29a69b21be	0.328283	2.48485	0.376263	Bacteria	Proteobacteria	Gammaproteobacteria	Vibrionales	Vibrionaceae	Vibrio	Unassigned
c9fb134d76f0865ca7b3568850799fdb	0.34596	0.174242	0.0126263	Bacteria	Proteobacteria	Alphaproteobacteria	Rhodobacterales	Rhodobacteraceae	Unassigned	Unassigned
391f3559888fb34a502e0b3b25607567	0.348485	0.0126263	0.020202	Bacteria	Proteobacteria	Alphaproteobacteria	Rhizobiales	Beijerinckiaceae	Bosea	Unassigned
01f9c32e6b97599838d79bef56d2b583	0.378788	0	0.0176768	Bacteria	Bacteroidetes	Bacteroidia	Flavobacteriales	Flavobacteriaceae	Flavobacterium	Unassigned
0f524dbcfbbf7178bf14f186f43777e4	0.431818	6.01263	1.11111	Bacteria	Proteobacteria	Gammaproteobacteria	Vibrionales	Vibrionaceae	Vibrio	Vibrio parahaemolyticus
ab4376f086cec94e4d8fa1e8d2a28dff	0.439394	0	0	Bacteria	Proteobacteria	Alphaproteobacteria	Rhizobiales	Beijerinckiaceae	Methylobacterium	Unassigned
d0bd991f3891aeb6d5cf94b622ccf710	0.472222	0	0	Bacteria	Proteobacteria	Gammaproteobacteria	Aeromonadales	Aeromonadaceae	Aeromonas	Unassigned
63eb07893d88eddc9504ba5861f4c4b3	0.479798	0.0479798	0.00757576	Bacteria	Proteobacteria	Alphaproteobacteria	Rhizobiales	Beijerinckiaceae	Methylobacterium	Unassigned
42908a986e6ce33778708bf6450a36a8	0.494949	2.42172	0.151515	Bacteria	Proteobacteria	Gammaproteobacteria	Betaproteobacteriales	Burkholderiaceae	Unassigned	Unassigned
4c2bf011ad3b6f295c3d9f9c9e199dea	0.641414	0.0277778	0.0126263	Bacteria	Proteobacteria	Gammaproteobacteria	Betaproteobacteriales	Burkholderiaceae	Paucibacter	Unassigned
cefeec441a68cb54ef628ae394f1cdc3	0.671717	0.171717	0.0959596	Bacteria	Proteobacteria	Gammaproteobacteria	Betaproteobacteriales	Unassigned	Unassigned	Unassigned
706cc9f8c74ae24ca31b1a6610f3b2f1	0.757576	0.0378788	0.010101	Bacteria	Proteobacteria	Gammaproteobacteria	Aeromonadales	Aeromonadaceae	Aeromonas	Aeromonas hydrophila subsp. hydrophila
c6c897649931cc8bc7a61bad44e34525	1.13384	0.161616	0.0606061	Bacteria	Proteobacteria	Alphaproteobacteria	Rhodobacterales	Rhodobacteraceae	Unassigned	Unassigned
4cfaf7f0caf5936b760ad6066df4b69d	1.85354	0.159091	0.0732323	Bacteria	Fusobacteria	Fusobacteriia	Fusobacteriales	Fusobacteriaceae	Cetobacterium	uncultured bacterium
930cac3700f45fef52819c7c5e721e9f	2.03535	1.4596	0.0808081	Bacteria	Proteobacteria	Gammaproteobacteria	Betaproteobacteriales	Burkholderiaceae	Unassigned	Unassigned
daea9f995a5bf21cdbfe071d2afd1704	2.38636	1.59091	0.186869	Bacteria	Proteobacteria	Alphaproteobacteria	Rhodobacterales	Rhodobacteraceae	Unassigned	Unassigned
a137fa484512ff8a6923ba621efd05f3	2.93939	2.83333	0.0454545	Bacteria	Proteobacteria	Gammaproteobacteria	Betaproteobacteriales	Burkholderiaceae	Pelomonas	Unassigned
1273e227d4cd955fdef31b57d14711db	3.04545	0.212121	0.0505051	Bacteria	Proteobacteria	Alphaproteobacteria	Rhizobiales	Rhizobiaceae	Allorhizobium-Neorhizobium-Pararhizobium-Rhizobium	Unassigned
5a357bde2a4b1a33066197a36702ac58	3.54293	0.176768	0.363636	Bacteria	Proteobacteria	Gammaproteobacteria	Aeromonadales	Aeromonadaceae	Aeromonas	Unassigned
8ba660cfb40e2fa1cda436c2b13d9c08	3.88384	0.664141	0.318182	Bacteria	Proteobacteria	Gammaproteobacteria	Aeromonadales	Aeromonadaceae	Aeromonas	Unassigned
f5c7ff32d870c9f50c75e83975a21d51	5.64899	0.69697	0.320707	Bacteria	Fusobacteria	Fusobacteriia	Fusobacteriales	Fusobacteriaceae	Cetobacterium	uncultured bacterium
965ca6f25b5d43d860a19777388ec331	8.92677	0.621212	1.80556	Bacteria	Proteobacteria	Gammaproteobacteria	Aeromonadales	Aeromonadaceae	Aeromonas	Unassigned
7360cec8e21691253d51582550637f58	25.9444	18.452	12.7677	Bacteria	Proteobacteria	Gammaproteobacteria	Pseudomonadales	Pseudomonadaceae	Pseudomonas	Unassigned
258293b00168aecda43f59aa8e50f570	26.0758	4.79545	1.74747	Bacteria	Fusobacteria	Fusobacteriia	Fusobacteriales	Fusobacteriaceae	Cetobacterium	uncultured bacterium

## Sheet: S2C_absolute
Table S2C. Absolute abundance per sample.
	CONTROL	CONTROL	CONTROL	CONTROL	WAF	WAF	WAF	WAF	CEWAF	CEWAF	CEWAF	CEWAF
ASV_ID	ZF-01	ZF-02	ZF-03	ZF-04	ZF-01	ZF-02	ZF-03	ZF-04	ZF-01	ZF-02	ZF-03	ZF-04	Domain	Phylum	Class	Order	Family	Genus	Species
4b72602cd3862870c077de7609758887	0	0	0	0	0	6	0	0	0	0	0	0	Bacteria	Proteobacteria	Gammaproteobacteria	Betaproteobacteriales	Burkholderiaceae	Achromobacter	Unassigned
ebeaf12265df3163b49c4ed9f7028c88	0	0	0	0	0	0	0	0	0	0	0	1	Bacteria	Proteobacteria	Gammaproteobacteria	Gammaproteobacteria Incertae Sedis	Unknown Family	Acidibacter	uncultured bacterium
20449e84da0f0139e002247821efb46d	0	0	0	0	0	0	0	0	0	0	0	2	Bacteria	Proteobacteria	Gammaproteobacteria	Betaproteobacteriales	Burkholderiaceae	Acidovorax	Unassigned
ad65c960358510fb7cf3f467ff4a3f17	0	0	0	0	0	53	0	0	0	0	0	0	Bacteria	Proteobacteria	Gammaproteobacteria	Betaproteobacteriales	Burkholderiaceae	Acidovorax	uncultured bacterium
1cea648b0d73d3b5e23d192f537e4c54	0	0	0	0	0	86	0	0	0	0	0	0	Bacteria	Proteobacteria	Gammaproteobacteria	Pseudomonadales	Moraxellaceae	Acinetobacter	Acinetobacter schindleri
2fdb1a40b5e130b04cb368c4f0c6a19c	3	0	0	0	0	0	0	0	0	0	0	0	Bacteria	Proteobacteria	Gammaproteobacteria	Pseudomonadales	Moraxellaceae	Acinetobacter	Unassigned
34ff97fb1737dfb545d82ba6fc1f0b1d	0	0	0	0	0	0	10	0	0	0	0	0	Bacteria	Proteobacteria	Gammaproteobacteria	Pseudomonadales	Moraxellaceae	Acinetobacter	Acinetobacter calcoaceticus
43bae5cf4c3f60f248800e3f6bc9d9d6	0	0	0	11	0	0	0	0	0	0	0	0	Bacteria	Proteobacteria	Gammaproteobacteria	Pseudomonadales	Moraxellaceae	Acinetobacter	Unassigned
445eeb9838e23fcebb1aba33861cd989	0	0	0	0	11	0	0	0	0	0	0	0	Bacteria	Proteobacteria	Gammaproteobacteria	Pseudomonadales	Moraxellaceae	Acinetobacter	Unassigned
4d250654a23e6ea64edfdbb94d4027e9	0	8	0	0	0	0	0	0	0	0	0	0	Bacteria	Proteobacteria	Gammaproteobacteria	Pseudomonadales	Moraxellaceae	Acinetobacter	Acinetobacter baumannii
a2a4b862b4253366e2ff046ad674befa	0	0	0	0	0	0	2	0	6	10	0	10	Bacteria	Proteobacteria	Gammaproteobacteria	Pseudomonadales	Moraxellaceae	Acinetobacter	uncultured bacterium
aa9d0f8c6e6ee94b11de68f00cb6f3b1	0	4	0	0	0	0	0	0	0	0	0	0	Bacteria	Proteobacteria	Gammaproteobacteria	Pseudomonadales	Moraxellaceae	Acinetobacter	Unassigned
b790fee6356aa2513ca8a4f98a6ea471	0	0	0	0	0	0	0	38	0	0	0	0	Bacteria	Proteobacteria	Gammaproteobacteria	Pseudomonadales	Moraxellaceae	Acinetobacter	Unassigned
c9688588309c4c624421c7f177507a54	0	0	0	0	0	0	10	0	0	8	0	10	Bacteria	Proteobacteria	Gammaproteobacteria	Pseudomonadales	Moraxellaceae	Acinetobacter	Unassigned
e65fe014ffd9f7f07b97af3d884bda79	0	15	0	0	0	0	0	0	0	0	0	0	Bacteria	Proteobacteria	Gammaproteobacteria	Pseudomonadales	Moraxellaceae	Acinetobacter	Unassigned
e7914025db5f39625860dc4e56782796	0	0	0	4	0	0	0	0	0	9	0	0	Bacteria	Proteobacteria	Gammaproteobacteria	Pseudomonadales	Moraxellaceae	Acinetobacter	Acinetobacter calcoaceticus
23910f0587d7b2d06dd9eb597fd3150d	0	0	0	0	0	0	0	0	0	0	0	14	Bacteria	Proteobacteria	Gammaproteobacteria	Pasteurellales	Pasteurellaceae	Actinobacillus	Unassigned
14667b92164c73f3e113d173656bcbeb	0	0	0	0	0	0	0	0	0	0	0	17	Bacteria	Proteobacteria	Gammaproteobacteria	Aeromonadales	Aeromonadaceae	Aeromonas	Unassigned
2a7ff9e68cb8da2d2d31919484d982e6	0	0	0	0	0	48	0	0	0	0	0	0	Bacteria	Proteobacteria	Gammaproteobacteria	Aeromonadales	Aeromonadaceae	Aeromonas	Unassigned
2f452ba542352bea290294c342ce22cf	0	0	0	0	0	39	0	0	0	0	0	0	Bacteria	Proteobacteria	Gammaproteobacteria	Aeromonadales	Aeromonadaceae	Aeromonas	Unassigned
34b39243846830e5bd99720e030db645	0	13	73	0	0	0	0	0	0	0	0	0	Bacteria	Proteobacteria	Gammaproteobacteria	Aeromonadales	Aeromonadaceae	Aeromonas	Unassigned
34fc6406cc3058b878de18ade8596a30	0	57	0	0	0	0	0	0	0	0	0	0	Bacteria	Proteobacteria	Gammaproteobacteria	Aeromonadales	Aeromonadaceae	Aeromonas	Unassigned
40f6009a315299bd2422712b051df6c9	0	12	0	0	0	0	0	0	0	0	0	0	Bacteria	Proteobacteria	Gammaproteobacteria	Aeromonadales	Aeromonadaceae	Aeromonas	Unassigned
4146e7ff1b0ce22a827f7c95b9f3f796	0	0	0	0	0	0	0	0	30	0	0	0	Bacteria	Proteobacteria	Gammaproteobacteria	Aeromonadales	Aeromonadaceae	Aeromonas	Unassigned
498f696f55712b78b9d55bf221b79c63	0	0	0	0	0	0	0	0	0	0	0	2	Bacteria	Proteobacteria	Gammaproteobacteria	Aeromonadales	Aeromonadaceae	Aeromonas	Unassigned
5726b3804f4d51386a614881157b0331	0	94	0	0	0	0	0	0	0	0	0	0	Bacteria	Proteobacteria	Gammaproteobacteria	Aeromonadales	Aeromonadaceae	Aeromonas	Unassigned
5a357bde2a4b1a33066197a36702ac58	121	805	423	54	70	0	0	0	0	41	103	0	Bacteria	Proteobacteria	Gammaproteobacteria	Aeromonadales	Aeromonadaceae	Aeromonas	Unassigned
5b9e4522a66989f726fa612a5c59bf15	0	8	0	0	0	0	0	0	0	0	0	0	Bacteria	Proteobacteria	Gammaproteobacteria	Aeromonadales	Aeromonadaceae	Aeromonas	uncultured bacterium
618de666644779b21cc2f0a11e485f6f	0	12	0	0	0	0	0	0	0	0	0	0	Bacteria	Proteobacteria	Gammaproteobacteria	Aeromonadales	Aeromonadaceae	Aeromonas	Unassigned
706cc9f8c74ae24ca31b1a6610f3b2f1	25	195	64	16	15	0	0	0	0	4	0	0	Bacteria	Proteobacteria	Gammaproteobacteria	Aeromonadales	Aeromonadaceae	Aeromonas	Aeromonas hydrophila subsp. hydrophila
8ba660cfb40e2fa1cda436c2b13d9c08	128	742	572	96	89	0	125	49	0	62	52	12	Bacteria	Proteobacteria	Gammaproteobacteria	Aeromonadales	Aeromonadaceae	Aeromonas	Unassigned
965ca6f25b5d43d860a19777388ec331	321	1688	1450	76	205	0	41	0	0	100	257	358	Bacteria	Proteobacteria	Gammaproteobacteria	Aeromonadales	Aeromonadaceae	Aeromonas	Unassigned
b9bf1ebe4d26eeeb258707faa2ea4671	0	0	0	0	0	0	12	0	0	0	0	0	Bacteria	Proteobacteria	Gammaproteobacteria	Aeromonadales	Aeromonadaceae	Aeromonas	Unassigned
c00de3b6037482e39bee8c4c72dd1656	0	0	0	0	0	0	0	38	0	0	0	0	Bacteria	Proteobacteria	Gammaproteobacteria	Aeromonadales	Aeromonadaceae	Aeromonas	Unassigned
d0bd991f3891aeb6d5cf94b622ccf710	30	138	0	19	0	0	0	0	0	0	0	0	Bacteria	Proteobacteria	Gammaproteobacteria	Aeromonadales	Aeromonadaceae	Aeromonas	Unassigned
d93d2fca50e2a99589dc70c493186066	0	0	0	0	0	0	0	0	0	0	0	33	Bacteria	Proteobacteria	Gammaproteobacteria	Aeromonadales	Aeromonadaceae	Aeromonas	Unassigned
ec3dfedf65ae5803ef9f7ad961b82c0e	0	0	0	0	0	0	0	0	0	0	0	10	Bacteria	Proteobacteria	Gammaproteobacteria	Aeromonadales	Aeromonadaceae	Aeromonas	Unassigned
123bd15ac2712e2a7768fba8c2b88edc	0	0	0	16	0	0	0	0	0	0	0	0	Bacteria	Proteobacteria	Alphaproteobacteria	Rhizobiales	Rhizobiaceae	Allorhizobium-Neorhizobium-Pararhizobium-Rhizobium	Unassigned
1273e227d4cd955fdef31b57d14711db	175	19	0	1012	50	16	18	0	0	20	0	0	Bacteria	Proteobacteria	Alphaproteobacteria	Rhizobiales	Rhizobiaceae	Allorhizobium-Neorhizobium-Pararhizobium-Rhizobium	Unassigned
482ea091c81e90461d0fad3ea5709dd3	0	0	0	0	15	0	22	0	41	14	0	27	Bacteria	Proteobacteria	Alphaproteobacteria	Rhizobiales	Rhizobiaceae	Allorhizobium-Neorhizobium-Pararhizobium-Rhizobium	uncultured bacterium
48f87796b55b2326199c101b589c9b37	0	0	0	25	0	0	0	0	0	20	0	65	Bacteria	Proteobacteria	Alphaproteobacteria	Rhizobiales	Rhizobiaceae	Allorhizobium-Neorhizobium-Pararhizobium-Rhizobium	uncultured bacterium
80dd97de86c040a0e552802450514d7f	0	0	0	0	0	0	0	0	0	0	0	8	Bacteria	Proteobacteria	Alphaproteobacteria	Rhizobiales	Rhizobiaceae	Allorhizobium-Neorhizobium-Pararhizobium-Rhizobium	Unassigned
877fb51c8b2c72ff798cd8e4f07d4b92	1	0	0	0	0	0	0	0	0	0	0	0	Bacteria	Proteobacteria	Alphaproteobacteria	Rhizobiales	Rhizobiaceae	Allorhizobium-Neorhizobium-Pararhizobium-Rhizobium	Unassigned
c9849764ecbd432d5121d21a48683c90	0	0	0	67	0	0	0	0	0	0	0	0	Bacteria	Proteobacteria	Alphaproteobacteria	Rhizobiales	Rhizobiaceae	Allorhizobium-Neorhizobium-Pararhizobium-Rhizobium	Unassigned
ca92b93c99a2f596dc6a14050719e1e7	10	0	0	12	0	0	0	0	0	0	0	0	Bacteria	Proteobacteria	Alphaproteobacteria	Rhizobiales	Rhizobiaceae	Allorhizobium-Neorhizobium-Pararhizobium-Rhizobium	Unassigned
ef3a90f7d255b02873478396e222d1dc	0	0	0	0	0	0	0	0	0	0	0	1	Bacteria	Proteobacteria	Alphaproteobacteria	Rhizobiales	Rhizobiaceae	Allorhizobium-Neorhizobium-Pararhizobium-Rhizobium	Unassigned
72622d773f6f9833e4e85a1a98c1fa93	0	0	0	1	0	0	0	0	0	0	0	0	Bacteria	Proteobacteria	Alphaproteobacteria	Rhizobiales	Beijerinckiaceae	alphaI cluster	Unassigned
c78740bd1db7f4f2f11307d36dc0f5f9	0	0	0	0	0	48	0	0	0	1	0	0	Bacteria	Firmicutes	Bacilli	Bacillales	Bacillaceae	Anoxybacillus	Unassigned
0ed53d43612a61a11aa0687e6502ce0d	0	0	0	0	0	0	6	0	0	0	0	0	Bacteria	Proteobacteria	Gammaproteobacteria	Betaproteobacteriales	Burkholderiaceae	Aquabacterium	Unassigned
6a3641f5345f6849663ef89641e93c2f	0	0	0	1	0	0	0	0	0	0	0	0	Bacteria	Proteobacteria	Gammaproteobacteria	Betaproteobacteriales	Burkholderiaceae	Aquabacterium	uncultured bacterium
91a689c5e7d2644ec82fdd74355a0db9	0	0	0	0	0	0	4	0	0	0	0	0	Bacteria	Proteobacteria	Gammaproteobacteria	Betaproteobacteriales	Burkholderiaceae	Aquabacterium	uncultured bacterium
94073b371e7bd4f5cfd1a7964c5de07c	0	0	0	0	0	0	0	0	0	0	0	1	Bacteria	Proteobacteria	Gammaproteobacteria	Betaproteobacteriales	Burkholderiaceae	Aquabacterium	uncultured bacterium
9c9784705d17e58a050e4cb559868590	0	0	0	0	0	7	0	0	0	0	0	0	Bacteria	Proteobacteria	Gammaproteobacteria	Betaproteobacteriales	Burkholderiaceae	Aquabacterium	uncultured bacterium
bfe7c90f30aebe5a80a12eb925f4740a	0	14	0	0	9	81	0	0	0	3	0	26	Bacteria	Proteobacteria	Gammaproteobacteria	Betaproteobacteriales	Burkholderiaceae	Aquabacterium	uncultured bacterium
a5e3f57db4a04731b374a49a754915b9	0	0	0	0	0	0	5	0	0	0	0	0	Bacteria	Proteobacteria	Gammaproteobacteria	Xanthomonadales	Rhodanobacteraceae	Aquimonas	Unassigned
0135d9a86e44e22a3f70e9c82b04be53	0	0	0	0	0	0	0	0	0	0	0	4	Bacteria	Firmicutes	Bacilli	Bacillales	Bacillaceae	Bacillus	Bacillus halodurans
10362aaa8a5ab01c94071fc0a3bfa650	0	0	0	0	0	0	2	0	0	0	0	0	Bacteria	Firmicutes	Bacilli	Bacillales	Bacillaceae	Bacillus	Unassigned
27797ae7caa933e1ea72d41d4dcd2612	0	15	0	0	8	34	0	17	0	0	0	71	Bacteria	Firmicutes	Bacilli	Bacillales	Bacillaceae	Bacillus	Unassigned
48589409d720d06a01744d192ef0456c	0	0	0	0	0	0	0	73	0	0	0	0	Bacteria	Firmicutes	Bacilli	Bacillales	Bacillaceae	Bacillus	Unassigned
c420dae762f059e917ca76eaa4b34b61	0	0	0	0	0	14	0	0	0	0	0	0	Bacteria	Firmicutes	Bacilli	Bacillales	Bacillaceae	Bacillus	Bacillus cereus
cac14bd2b96c0e38649c80300ed9d3c7	0	0	0	0	0	14	0	0	0	0	0	0	Bacteria	Firmicutes	Bacilli	Bacillales	Bacillaceae	Bacillus	Unassigned
593d770562fe92f794012d4640f2b07f	0	0	0	5	0	0	0	0	0	0	0	0	Bacteria	Proteobacteria	Deltaproteobacteria	Bdellovibrionales	Bdellovibrionaceae	Bdellovibrio	uncultured bacterium
eb2b98b414ed59ab7ce8f63b2580dadd	0	0	0	5	0	0	0	0	0	5	0	0	Bacteria	Proteobacteria	Deltaproteobacteria	Bdellovibrionales	Bdellovibrionaceae	Bdellovibrio	uncultured bacterium
391f3559888fb34a502e0b3b25607567	53	25	0	60	0	0	5	0	0	0	0	8	Bacteria	Proteobacteria	Alphaproteobacteria	Rhizobiales	Beijerinckiaceae	Bosea	Unassigned
49cfc71031d1a79842a4dce09d3c9797	0	0	0	5	0	0	0	0	0	0	0	0	Bacteria	Proteobacteria	Alphaproteobacteria	Rhizobiales	Beijerinckiaceae	Bosea	Unassigned
cf02d22ae37a55968a7c85843029dde4	0	0	0	0	0	0	0	0	0	16	0	19	Bacteria	Proteobacteria	Alphaproteobacteria	Rhizobiales	Beijerinckiaceae	Bosea	Unassigned
e8d9022c568257d346493500e7ff2c73	0	0	0	0	0	0	0	0	0	0	0	19	Bacteria	Proteobacteria	Alphaproteobacteria	Rhizobiales	Beijerinckiaceae	Bosea	Unassigned
e93234716055e7b1d04a072fefc88aba	0	0	0	0	0	0	0	14	0	0	0	0	Bacteria	Proteobacteria	Alphaproteobacteria	Rhizobiales	Beijerinckiaceae	Bosea	Unassigned
994ee99ea84867d465b2939d92871d4c	0	0	0	0	0	0	33	0	0	0	0	0	Bacteria	Actinobacteria	Actinobacteria	Micrococcales	Dermabacteraceae	Brachybacterium	Unassigned
e91a34990d3dd654fd9f5dbf6c0cb1ac	0	0	0	0	5	0	0	0	0	0	0	37	Bacteria	Proteobacteria	Alphaproteobacteria	Rhizobiales	Xanthobacteraceae	Bradyrhizobium	Unassigned
ef78250bd1d05a2bcf6585851315dd8c	0	0	0	0	0	4	0	0	0	0	0	0	Bacteria	Proteobacteria	Alphaproteobacteria	Rhizobiales	Xanthobacteraceae	Bradyrhizobium	Unassigned
08906307eef2e72dca6dd112c5296901	0	0	0	0	0	12	0	0	0	0	0	0	Bacteria	Firmicutes	Bacilli	Bacillales	Paenibacillaceae	Brevibacillus	Unassigned
37b9ce7376b00c446ca6d4cb3c453ac5	0	0	0	0	0	0	0	0	82	0	0	0	Bacteria	Firmicutes	Bacilli	Bacillales	Paenibacillaceae	Brevibacillus	Unassigned
5b02a1a3f6ad2efc9e75ea351e8c3a5d	0	0	0	0	0	0	0	0	69	0	0	10	Bacteria	Firmicutes	Bacilli	Bacillales	Paenibacillaceae	Brevibacillus	Unassigned
9847789ec9c768d60001075d095db8b6	0	0	0	0	6	0	0	0	0	0	0	0	Bacteria	Firmicutes	Bacilli	Bacillales	Paenibacillaceae	Brevibacillus	Unassigned
a982ea5892f9893bf1ef4901d031c4a8	11	0	0	4	12	0	0	0	207	0	0	0	Bacteria	Firmicutes	Bacilli	Bacillales	Paenibacillaceae	Brevibacillus	Unassigned
d0a0aaf91e6bd30bbb5bd9863d3b83f4	0	0	0	0	0	0	0	0	34	0	0	0	Bacteria	Firmicutes	Bacilli	Bacillales	Paenibacillaceae	Brevibacillus	Unassigned
48253edef990f212c98e689391a77078	0	0	0	0	0	0	2	0	0	0	0	0	Bacteria	Actinobacteria	Actinobacteria	Micrococcales	Brevibacteriaceae	Brevibacterium	Unassigned
a04e011fb0d03a951f3007efc88cd000	0	0	0	2	0	0	0	0	0	0	0	0	Bacteria	Proteobacteria	Alphaproteobacteria	Caulobacterales	Caulobacteraceae	Brevundimonas	Unassigned
afa7f3fcde33caaee82e0e46babba65c	0	0	0	0	0	0	10	0	0	0	0	0	Bacteria	Proteobacteria	Alphaproteobacteria	Caulobacterales	Caulobacteraceae	Brevundimonas	Unassigned
d021ec861367334a2522d82168c5c004	0	0	0	0	0	0	0	0	0	6	0	0	Bacteria	Proteobacteria	Alphaproteobacteria	Caulobacterales	Caulobacteraceae	Brevundimonas	Unassigned
6ee7a7f22ff7a1c11c8d18ca06dd8879	0	0	0	0	0	3	0	0	0	0	0	31	Bacteria	Proteobacteria	Gammaproteobacteria	Betaproteobacteriales	Burkholderiaceae	Burkholderia-Caballeronia-Paraburkholderia	Unassigned
ffd7797f16b407ddc077b1a06a84d5d5	0	0	0	0	0	0	0	0	0	2	0	0	Bacteria	Proteobacteria	Gammaproteobacteria	Betaproteobacteriales	Burkholderiaceae	Burkholderia-Caballeronia-Paraburkholderia	Unassigned
a47c9ec02acaff12545392b581118c52	0	0	0	10	0	12	7	0	0	0	0	10	Bacteria	Firmicutes	Bacilli	Bacillales	Bacillaceae	Caldalkalibacillus	Unassigned
1fceb033cc1545d304389340195798e4	0	3	0	0	0	0	0	0	0	0	0	0	Bacteria	Chlamydiae	Chlamydiae	Chlamydiales	Chlamydiales Incertae Sedis	Candidatus Similichlamydia	Unassigned
d3ee0a3ba1f63e112a3352b8b6718893	0	11	0	0	0	0	0	0	0	0	0	0	Bacteria	Chlamydiae	Chlamydiae	Chlamydiales	Chlamydiales Incertae Sedis	Candidatus Similichlamydia	Unassigned
86e190671b4fa3e7493f84f2315250ea	0	0	0	0	0	4	0	0	0	0	0	0	Bacteria	Firmicutes	Bacilli	Lactobacillales	Carnobacteriaceae	Carnobacterium	Unassigned
a0f4d613c9b44f26f167a9b3b625163f	0	0	0	0	0	22	0	0	0	0	0	0	Bacteria	Proteobacteria	Alphaproteobacteria	Caulobacterales	Caulobacteraceae	Caulobacter	Unassigned
01d6305efdf7fa7c182748b0650d068b	0	0	7	0	0	0	0	0	0	0	0	0	Bacteria	Fusobacteria	Fusobacteriia	Fusobacteriales	Fusobacteriaceae	Cetobacterium	uncultured bacterium
258293b00168aecda43f59aa8e50f570	2693	2590	3921	1122	658	463	475	303	0	692	0	0	Bacteria	Fusobacteria	Fusobacteriia	Fusobacteriales	Fusobacteriaceae	Cetobacterium	uncultured bacterium
3a12c429b54df13c20c7fc4b63dd5ea7	0	0	0	0	0	0	0	19	0	0	0	0	Bacteria	Fusobacteria	Fusobacteriia	Fusobacteriales	Fusobacteriaceae	Cetobacterium	uncultured bacterium
3ae9a62b75d72ae10ffed51da5b8b6a3	0	0	0	0	1	0	0	0	0	0	0	0	Bacteria	Fusobacteria	Fusobacteriia	Fusobacteriales	Fusobacteriaceae	Cetobacterium	uncultured bacterium
3dba137e09ad9d8e7ae441e6332fd3ec	0	0	0	0	0	57	0	0	0	0	0	0	Bacteria	Fusobacteria	Fusobacteriia	Fusobacteriales	Fusobacteriaceae	Cetobacterium	uncultured bacterium
419796d0c6e92d010406fccbc2583bfa	0	0	0	0	0	8	0	0	0	0	0	0	Bacteria	Fusobacteria	Fusobacteriia	Fusobacteriales	Fusobacteriaceae	Cetobacterium	uncultured bacterium
4cfaf7f0caf5936b760ad6066df4b69d	168	224	305	37	63	0	0	0	0	29	0	0	Bacteria	Fusobacteria	Fusobacteriia	Fusobacteriales	Fusobacteriaceae	Cetobacterium	uncultured bacterium
6662e53c54e327a3f86047d26b717276	0	0	0	0	0	73	0	0	0	0	0	0	Bacteria	Fusobacteria	Fusobacteriia	Fusobacteriales	Fusobacteriaceae	Cetobacterium	uncultured bacterium
69f1c42cbca84809d104ee9024e6f965	0	0	0	0	0	0	5	0	0	0	0	0	Bacteria	Fusobacteria	Fusobacteriia	Fusobacteriales	Fusobacteriaceae	Cetobacterium	uncultured bacterium
95d2a566b704b668e20f8852ed726f6f	0	0	0	0	0	30	0	0	0	0	0	0	Bacteria	Fusobacteria	Fusobacteriia	Fusobacteriales	Fusobacteriaceae	Cetobacterium	uncultured bacterium
a6eac69ad2a3463fbe12474bdb4f116d	1	0	0	0	0	0	0	0	0	0	0	0	Bacteria	Fusobacteria	Fusobacteriia	Fusobacteriales	Fusobacteriaceae	Cetobacterium	uncultured bacterium
ab28f18db957e7a6ce44f106fe9733e8	2	0	0	0	0	0	0	0	0	0	0	0	Bacteria	Fusobacteria	Fusobacteriia	Fusobacteriales	Fusobacteriaceae	Cetobacterium	uncultured bacterium
c6c33fdf9e7144772afe573374797a1c	0	0	0	52	0	0	0	0	0	0	0	0	Bacteria	Fusobacteria	Fusobacteriia	Fusobacteriales	Fusobacteriaceae	Cetobacterium	uncultured bacterium
f5c7ff32d870c9f50c75e83975a21d51	616	559	789	273	116	0	98	62	0	127	0	0	Bacteria	Fusobacteria	Fusobacteriia	Fusobacteriales	Fusobacteriaceae	Cetobacterium	uncultured bacterium
ceff3438d23109adaa8dbcb4736602e6	0	0	0	17	0	0	0	0	0	0	0	0	Bacteria	Proteobacteria	Gammaproteobacteria	Betaproteobacteriales	Chitinibacteraceae	Chitinibacter	Unassigned
482c482900a2369ee7d8e2c21fe2bb4a	0	0	0	0	5	0	0	0	0	0	0	0	Bacteria	Cyanobacteria	Oxyphotobacteria	Nostocales	Chroococcidiopsaceae	Chroococcidiopsis PCC 7203	Unassigned
5e0b6642d10b2299bad48dd2d78742ec	0	0	0	0	2	0	0	0	0	0	0	0	Bacteria	Cyanobacteria	Oxyphotobacteria	Nostocales	Chroococcidiopsaceae	Chroococcidiopsis PCC 7203	Unassigned
7d410f0a54a8e95d440d4f56527e5cbe	0	0	0	0	0	0	0	0	0	0	0	4	Bacteria	Cyanobacteria	Oxyphotobacteria	Nostocales	Chroococcidiopsaceae	Chroococcidiopsis SAG 2023	Unassigned
e14ff23a9a5aa7af6f8b4ddf3caf8842	0	0	0	0	6	54	0	0	9	0	0	18	Bacteria	Bacteroidetes	Bacteroidia	Flavobacteriales	Weeksellaceae	Chryseobacterium	Unassigned
3b69989231791d52157cc847e766a49c	0	0	0	0	0	0	0	0	0	6	0	0	Bacteria	Bacteroidetes	Bacteroidia	Flavobacteriales	Weeksellaceae	Cloacibacterium	uncultured bacterium
3ca14d61f6f644259aecee85f46aabb9	0	17	24	0	0	0	0	0	0	0	0	0	Bacteria	Bacteroidetes	Bacteroidia	Flavobacteriales	Weeksellaceae	Cloacibacterium	uncultured bacterium
3938cf0fd94b2617cfc1edd8fdb896bb	0	0	0	0	6	0	0	0	0	0	0	1	Bacteria	Actinobacteria	Actinobacteria	Corynebacteriales	Corynebacteriaceae	Corynebacterium	Unassigned
30eff0bece947dce25fb4bbf19887635	0	0	0	0	0	13	0	0	0	0	0	0	Bacteria	Actinobacteria	Actinobacteria	Corynebacteriales	Corynebacteriaceae	Corynebacterium 1	uncultured bacterium
32d8945186f9c5d714da4f9ac0df4758	0	0	0	0	0	0	6	0	0	0	0	0	Bacteria	Actinobacteria	Actinobacteria	Corynebacteriales	Corynebacteriaceae	Corynebacterium 1	uncultured bacterium
aaa81e6e2230c611cbb8669bf3cdaabf	0	0	0	0	0	11	0	0	0	0	0	0	Bacteria	Actinobacteria	Actinobacteria	Corynebacteriales	Corynebacteriaceae	Corynebacterium 1	uncultured bacterium
d05862053c7204d7c3316d955009a58d	0	0	0	0	0	0	0	0	0	0	0	10	Bacteria	Actinobacteria	Actinobacteria	Corynebacteriales	Corynebacteriaceae	Corynebacterium 1	uncultured bacterium
f5ba2517f667e5135d74c788f787fbb2	0	0	0	0	0	0	0	0	0	0	0	2	Bacteria	Actinobacteria	Actinobacteria	Corynebacteriales	Corynebacteriaceae	Corynebacterium 1	uncultured bacterium
fafa94a6d0924acf13fc7d7f90ff3104	0	0	0	0	0	0	4	0	0	0	0	0	Bacteria	Actinobacteria	Actinobacteria	Corynebacteriales	Corynebacteriaceae	Corynebacterium 1	uncultured bacterium
47b92541c630ff545e33eb83d5e5c355	20	32	0	24	0	0	0	0	0	0	0	0	Bacteria	Proteobacteria	Gammaproteobacteria	Coxiellales	Coxiellaceae	Coxiella	uncultured bacterium
a43e7ac11ca42992da89fcacb203efb4	0	0	0	0	0	21	0	0	0	0	0	0	Bacteria	Proteobacteria	Gammaproteobacteria	Betaproteobacteriales	Burkholderiaceae	Curvibacter	Unassigned
30fa529c666baa277ea87a09119e567d	0	0	0	6	0	7	0	10	0	0	0	0	Bacteria	Actinobacteria	Actinobacteria	Propionibacteriales	Propionibacteriaceae	Cutibacterium	uncultured bacterium
569bf4e2adb2aefac1e906408e07dbf5	0	0	0	0	0	0	0	0	0	0	0	8	Bacteria	Actinobacteria	Actinobacteria	Propionibacteriales	Propionibacteriaceae	Cutibacterium	uncultured bacterium
ef134639538fba956f1b565897264aa2	0	0	0	0	0	0	0	0	0	0	0	9	Bacteria	Proteobacteria	Gammaproteobacteria	Methylococcales	Cycloclasticaceae	Cycloclasticus	Unassigned
3671e858c868f6e668b5a9172ea7063f	0	0	0	6	0	0	0	0	0	0	0	0	Bacteria	Bacteroidetes	Bacteroidia	Cytophagales	Cytophagaceae	Cytophaga	uncultured bacterium
f7df3d0811205f19076085cf7e167f25	0	0	0	0	0	0	0	0	0	20	0	0	Bacteria	Bacteroidetes	Bacteroidia	Cytophagales	Cytophagaceae	Cytophaga	uncultured bacterium
fa55e73d737df20469d96c5b3be1aa33	0	0	0	0	0	0	0	0	0	1	0	0	Bacteria	Bacteroidetes	Bacteroidia	Cytophagales	Cytophagaceae	Cytophaga	uncultured bacterium
c08fa02eabb42b19aeec8d0d1b29b98c	0	0	0	0	13	0	0	0	0	0	0	0	Bacteria	Proteobacteria	Gammaproteobacteria	Betaproteobacteriales	Burkholderiaceae	Delftia	Unassigned
25fe481d4916acfecab35f911becd01f	0	0	0	0	0	0	0	0	0	0	0	8	Bacteria	Proteobacteria	Gammaproteobacteria	Betaproteobacteriales	Burkholderiaceae	Diaphorobacter	uncultured bacterium
7a8e17a4fdd2c3601b9cdf6c36a2e0a9	0	0	0	0	0	0	0	0	0	0	0	5	Bacteria	Proteobacteria	Gammaproteobacteria	Betaproteobacteriales	Burkholderiaceae	Diaphorobacter	uncultured bacterium
1e645537890de38ec5401dbcdd1873ec	0	7	22	1	0	0	0	0	0	0	0	0	Bacteria	Bacteroidetes	Bacteroidia	Chitinophagales	Chitinophagaceae	Dinghuibacter	uncultured bacterium
ffeaa685c29be62719c9edd660adac5a	0	4	0	0	0	0	0	0	0	0	0	0	Bacteria	Bacteroidetes	Bacteroidia	Flavobacteriales	Weeksellaceae	Empedobacter	Unassigned
067a09b9d0cb02f3482a981e38b38dc5	0	0	0	0	0	0	3	0	0	0	0	0	Bacteria	Bacteroidetes	Bacteroidia	Cytophagales	Spirosomaceae	Emticicia	Unassigned
85510d30532e5fc6e621ad12913e19b4	0	0	0	0	0	13	0	0	0	0	0	0	Bacteria	Bacteroidetes	Bacteroidia	Cytophagales	Spirosomaceae	Emticicia	Unassigned
bee9ff2864b3522ff374c721ebe21ee5	0	0	0	0	0	0	0	3	0	0	0	0	Bacteria	Proteobacteria	Gammaproteobacteria	Pseudomonadales	Moraxellaceae	Enhydrobacter	uncultured bacterium
1601ab53f301ae639df9a7df22c926ad	0	0	0	0	0	0	0	0	0	0	0	8	Bacteria	Proteobacteria	Gammaproteobacteria	Enterobacteriales	Enterobacteriaceae	Enterobacter	Unassigned
3731e0dc0ee969475e199e0aa2abca0f	0	0	0	0	0	0	7	0	0	0	0	0	Bacteria	Proteobacteria	Gammaproteobacteria	Enterobacteriales	Enterobacteriaceae	Enterobacter	Unassigned
6fa296dd1e3695026f49ab3e44f59713	0	0	0	0	0	0	0	0	0	0	0	15	Bacteria	Proteobacteria	Gammaproteobacteria	Enterobacteriales	Enterobacteriaceae	Enterobacter	Unassigned
7c22a18ab3db4aba3902c30c74666f3e	0	13	59	36	0	0	0	0	0	17	0	0	Bacteria	Proteobacteria	Gammaproteobacteria	Enterobacteriales	Enterobacteriaceae	Enterobacter	Unassigned
864677d5dbcee39ffdfbf0f15b01e03d	0	23	54	23	11	0	14	0	0	18	0	64	Bacteria	Proteobacteria	Gammaproteobacteria	Enterobacteriales	Enterobacteriaceae	Enterobacter	Unassigned
d09e3226cfde777bf0ed327cd962b93d	0	0	0	0	0	0	0	0	0	0	0	18	Bacteria	Proteobacteria	Gammaproteobacteria	Enterobacteriales	Enterobacteriaceae	Enterobacter	Unassigned
f146b1a0f4c1172a73b05707ac9db0ec	0	12	0	0	0	0	0	0	0	0	0	0	Bacteria	Proteobacteria	Gammaproteobacteria	Enterobacteriales	Enterobacteriaceae	Enterobacter	Unassigned
b8382d8e93a3cc6998179bbcd2b3eb8c	0	0	0	0	0	0	6	0	0	0	0	0	Bacteria	Firmicutes	Clostridia	Clostridiales	Family XI	Finegoldia	uncultured bacterium
affc55e66c2f74d8484aec57dd48a0a8	0	4	0	0	26	0	0	0	0	6	0	0	Bacteria	Bacteroidetes	Bacteroidia	Chitinophagales	Chitinophagaceae	Flavihumibacter	Unassigned
01f9c32e6b97599838d79bef56d2b583	47	7	59	37	0	0	0	0	0	7	0	0	Bacteria	Bacteroidetes	Bacteroidia	Flavobacteriales	Flavobacteriaceae	Flavobacterium	Unassigned
11eabeb5bd414aab6ca5f5f8637a1e67	0	0	0	0	0	0	3	0	0	0	0	0	Bacteria	Bacteroidetes	Bacteroidia	Flavobacteriales	Flavobacteriaceae	Flavobacterium	uncultured bacterium
30271582038fe2c4c8ce4196e79a66d7	0	0	0	0	0	123	0	0	0	0	0	0	Bacteria	Bacteroidetes	Bacteroidia	Flavobacteriales	Flavobacteriaceae	Flavobacterium	uncultured bacterium
3ff5055f2dd63c87247c3a91626f3fd3	0	0	0	0	0	0	0	0	0	0	0	1	Bacteria	Bacteroidetes	Bacteroidia	Flavobacteriales	Flavobacteriaceae	Flavobacterium	uncultured bacterium
4080d16c67cc104c083260285b0bb2e5	0	0	0	25	0	0	0	0	0	0	0	0	Bacteria	Bacteroidetes	Bacteroidia	Flavobacteriales	Flavobacteriaceae	Flavobacterium	Unassigned
4260ff68acbd59f353cd82430550c5d1	0	0	0	0	0	0	5	0	0	0	0	0	Bacteria	Bacteroidetes	Bacteroidia	Flavobacteriales	Flavobacteriaceae	Flavobacterium	Unassigned
57b8a0399d48cfda5e7aeb6cf76813e5	0	0	0	0	0	0	0	14	0	0	0	0	Bacteria	Bacteroidetes	Bacteroidia	Flavobacteriales	Flavobacteriaceae	Flavobacterium	uncultured bacterium
5db62f98d6e7b1ba8889c8de99651df2	0	0	0	0	0	0	0	0	0	0	0	15	Bacteria	Bacteroidetes	Bacteroidia	Flavobacteriales	Flavobacteriaceae	Flavobacterium	Unassigned
5e3fcdd90129e49102d7c93432e955be	0	0	0	0	0	0	12	0	0	0	0	0	Bacteria	Bacteroidetes	Bacteroidia	Flavobacteriales	Flavobacteriaceae	Flavobacterium	Unassigned
69de30c1b9489181119f1251591ad35e	0	0	19	50	0	0	0	0	0	0	0	0	Bacteria	Bacteroidetes	Bacteroidia	Flavobacteriales	Flavobacteriaceae	Flavobacterium	uncultured bacterium
6a3a6e24a5d83cf1a597035c601437e1	0	0	0	0	73	83	12	70	0	0	0	0	Bacteria	Bacteroidetes	Bacteroidia	Flavobacteriales	Flavobacteriaceae	Flavobacterium	Unassigned
6cf83d097a0d8951dd030b38b51f9ae8	0	0	0	0	1	0	0	0	0	0	0	0	Bacteria	Bacteroidetes	Bacteroidia	Flavobacteriales	Flavobacteriaceae	Flavobacterium	uncultured bacterium
818fd1949f5f9e736a065d73d52528c2	0	0	0	0	0	0	37	160	0	0	0	65	Bacteria	Bacteroidetes	Bacteroidia	Flavobacteriales	Flavobacteriaceae	Flavobacterium	uncultured bacterium
8c8e640dd932d38b18764646dc93f620	0	0	18	0	0	0	0	0	0	0	0	0	Bacteria	Bacteroidetes	Bacteroidia	Flavobacteriales	Flavobacteriaceae	Flavobacterium	Unassigned
9128197fba9a783fc36be09101e69295	0	0	0	0	0	0	0	3	0	0	0	0	Bacteria	Bacteroidetes	Bacteroidia	Flavobacteriales	Flavobacteriaceae	Flavobacterium	uncultured bacterium
bd389831c3087bda304876e8d68526a3	0	0	0	0	0	0	23	0	0	0	0	0	Bacteria	Bacteroidetes	Bacteroidia	Flavobacteriales	Flavobacteriaceae	Flavobacterium	Unassigned
e4f130082c6562215c2cc31723f504a7	0	0	0	0	35	0	0	0	0	0	0	0	Bacteria	Bacteroidetes	Bacteroidia	Flavobacteriales	Flavobacteriaceae	Flavobacterium	Unassigned
b2e1e2f70681c97ca2854efa9907ca88	0	0	0	0	0	27	0	0	0	0	0	34	Bacteria	Bacteroidetes	Bacteroidia	Cytophagales	Spirosomaceae	Flectobacillus	Unassigned
7d5380e38e96353754451560aeae31b1	0	0	0	0	0	10	0	0	0	0	0	0	Bacteria	Fusobacteria	Fusobacteriia	Fusobacteriales	Fusobacteriaceae	Fusobacterium	Unassigned
0c7f586730fb1d2b207eaab28e8b3b35	0	0	0	0	0	0	0	0	0	0	0	2	Bacteria	Proteobacteria	Alphaproteobacteria	Rhodobacterales	Rhodobacteraceae	Gemmobacter	Unassigned
5538393cfac87bd0fdc80907dbfd900f	0	0	0	0	0	0	0	0	0	0	0	2	Bacteria	Firmicutes	Bacilli	Lactobacillales	Carnobacteriaceae	Granulicatella	uncultured bacterium
c1d5a80c16fcd1a518b0cfc78cec2f5c	0	0	0	0	0	0	0	0	0	0	0	35	Bacteria	Firmicutes	Bacilli	Lactobacillales	Carnobacteriaceae	Granulicatella	uncultured bacterium
146b85a2e30672c01afd67e886b88d56	0	0	0	0	0	0	0	0	0	0	0	20	Bacteria	Proteobacteria	Gammaproteobacteria	Pasteurellales	Pasteurellaceae	Haemophilus	uncultured bacterium
9216fe4c2361144b8fde8e585522e553	0	0	0	0	0	0	0	0	0	3	0	0	Bacteria	Proteobacteria	Gammaproteobacteria	Oceanospirillales	Halomonadaceae	Halomonas	uncultured bacterium
9ae104604ee654d074a784fc64aa12d6	0	0	0	0	0	3	0	0	0	0	0	0	Bacteria	Proteobacteria	Gammaproteobacteria	Oceanospirillales	Halomonadaceae	Halomonas	Unassigned
d1c20e37bc8e070b54b52f486ea0b00b	0	0	0	0	0	0	0	0	0	0	0	4	Bacteria	Proteobacteria	Gammaproteobacteria	Oceanospirillales	Halomonadaceae	Halomonas	Unassigned
832221ccf2f6e063a86a5acd889ba168	0	4	0	0	4	0	0	0	0	0	0	0	Bacteria	Proteobacteria	Gammaproteobacteria	Betaproteobacteriales	Burkholderiaceae	Herbaspirillum	Unassigned
e2e25eddbc8f7cf339024e5a8e47de37	0	0	0	0	0	0	0	0	0	0	0	28	Bacteria	Proteobacteria	Gammaproteobacteria	Betaproteobacteriales	Burkholderiaceae	Herbaspirillum	Unassigned
96a2fc0e1d7a8f2fd99b2605f1f81aea	0	0	0	0	0	0	0	13	0	0	0	0	Bacteria	Proteobacteria	Gammaproteobacteria	Betaproteobacteriales	Burkholderiaceae	Hydrogenophaga	Unassigned
9700f078ad5bcadaf5310c3d4b9ab408	0	0	0	0	0	0	32	0	0	0	0	0	Bacteria	Proteobacteria	Gammaproteobacteria	Betaproteobacteriales	Burkholderiaceae	Hydrogenophaga	Unassigned
9d0f09c08f6d55a8250ac2191716fc61	0	0	0	0	0	0	0	20	0	0	0	0	Bacteria	Proteobacteria	Gammaproteobacteria	Betaproteobacteriales	Burkholderiaceae	Hydrogenophaga	Unassigned
aab08696df298c6cc23e3f83298c3fe9	0	0	0	7	0	0	0	0	0	0	0	0	Bacteria	Proteobacteria	Gammaproteobacteria	Betaproteobacteriales	Burkholderiaceae	Hydrogenophaga	Unassigned
d6f3064530dd8b67f7d18e09b02e6ece	0	0	0	0	2	0	0	0	0	0	0	0	Bacteria	Bacteroidetes	Bacteroidia	Cytophagales	Hymenobacteraceae	Hymenobacter	Unassigned
2a2379b03561c2ff4da1158d32f1ae83	0	0	0	0	0	0	0	59	0	0	0	0	Bacteria	Proteobacteria	Alphaproteobacteria	Caulobacterales	Hyphomonadaceae	Hyphomonas	Unassigned
2e0c7f76b68d1c49d52f77f3385b7e19	0	0	0	0	0	22	0	33	0	0	0	14	Bacteria	Proteobacteria	Gammaproteobacteria	Betaproteobacteriales	Burkholderiaceae	Ideonella	Unassigned
6666cf2ab90712ff33eb766149caa9cb	0	0	0	0	0	0	15	0	0	0	0	0	Bacteria	Proteobacteria	Gammaproteobacteria	Betaproteobacteriales	Burkholderiaceae	Ideonella	Unassigned
4328a5e8e19c71ab1a30406324e28e32	0	0	0	0	0	11	0	0	0	0	0	0	Bacteria	Proteobacteria	Alphaproteobacteria	Azospirillales	Inquilinaceae	Inquilinus	Unassigned
f8f30aa3debaf6f8f3f9ebc5b94b594f	0	0	0	0	0	0	0	0	0	0	0	1	Bacteria	Proteobacteria	Gammaproteobacteria	Enterobacteriales	Enterobacteriaceae	Klebsiella	Unassigned
3b5be49fe73eb7fbeb97cb0864a699b9	0	7	0	0	0	0	0	0	0	0	0	0	Bacteria	Actinobacteria	Actinobacteria	Micrococcales	Micrococcaceae	Kocuria	Unassigned
c52c81ac78a12ac4ba8555f049547bc3	0	0	0	0	0	0	0	0	0	0	0	1	Bacteria	Proteobacteria	Alphaproteobacteria	Kordiimonadales	Kordiimonadaceae	Kordiimonas	Unassigned
0045c46aa9c1f01ed7a51cb09fdba342	0	21	0	0	0	0	0	0	0	0	0	0	Bacteria	Firmicutes	Bacilli	Lactobacillales	Lactobacillaceae	Lactobacillus	Unassigned
2e023a16451441f3726bcfe844951d2d	0	0	0	0	0	0	0	2	0	0	0	0	Bacteria	Actinobacteria	Actinobacteria	Corynebacteriales	Corynebacteriaceae	Lawsonella	uncultured bacterium
5c27df35175efa02e01870ca5edb56d0	0	0	0	2	0	0	0	0	0	0	0	0	Bacteria	Proteobacteria	Gammaproteobacteria	Legionellales	Legionellaceae	Legionella	uncultured bacterium
9173b547c6ab2afebfdf6eca279276c6	0	5	0	0	0	0	0	0	0	0	0	0	Bacteria	Proteobacteria	Gammaproteobacteria	Legionellales	Legionellaceae	Legionella	Unassigned
de9586fe7095aeec874219ca90a58d0f	0	0	0	3	0	0	0	0	0	0	0	0	Bacteria	Actinobacteria	Actinobacteria	Micrococcales	Microbacteriaceae	Leifsonia	Unassigned
050be3dfee19cabc340d6edfeda264b4	0	0	0	0	46	0	2	0	0	0	0	0	Bacteria	Proteobacteria	Alphaproteobacteria	Rhodobacterales	Rhodobacteraceae	Loktanella	Unassigned
77bb2ed9a1a4dd4a3b938c33ed91a223	0	0	0	0	0	0	0	0	0	1	0	0	Bacteria	Verrucomicrobia	Verrucomicrobiae	Verrucomicrobiales	Rubritaleaceae	Luteolibacter	Unassigned
c72f8e7bd488fde365d6a2d4cb44f222	0	0	0	0	0	0	0	7	0	0	0	0	Bacteria	Verrucomicrobia	Verrucomicrobiae	Verrucomicrobiales	Rubritaleaceae	Luteolibacter	uncultured bacterium
0dd8dd4d6e1a822bea9a9273e5213632	0	0	0	0	0	0	8	0	0	0	0	0	Bacteria	Proteobacteria	Gammaproteobacteria	Xanthomonadales	Xanthomonadaceae	Lysobacter	uncultured bacterium
311479bf3b30d543fc1aca83c65437c9	0	16	0	0	0	0	0	0	18	0	0	0	Bacteria	Proteobacteria	Alphaproteobacteria	Rhizobiales	Beijerinckiaceae	Methylobacterium	uncultured bacterium
63eb07893d88eddc9504ba5861f4c4b3	58	50	0	82	8	0	5	6	0	3	0	0	Bacteria	Proteobacteria	Alphaproteobacteria	Rhizobiales	Beijerinckiaceae	Methylobacterium	Unassigned
ab4376f086cec94e4d8fa1e8d2a28dff	55	0	0	119	0	0	0	0	0	0	0	0	Bacteria	Proteobacteria	Alphaproteobacteria	Rhizobiales	Beijerinckiaceae	Methylobacterium	Unassigned
faa038b4b3665708cae3a60d8daa2b7d	0	0	0	0	0	14	0	0	0	0	0	0	Bacteria	Proteobacteria	Alphaproteobacteria	Rhizobiales	Beijerinckiaceae	Methylobacterium	Unassigned
c4a51d29648a93a8fb2a339e2db03559	0	0	0	0	0	0	0	0	0	0	0	6	Bacteria	Proteobacteria	Gammaproteobacteria	Nitrosococcales	Methylophagaceae	Methylophaga	Unassigned
15541b40ad1667948560e7927c3a5992	0	0	0	0	9	236	12	0	0	1	0	28	Bacteria	Proteobacteria	Gammaproteobacteria	Betaproteobacteriales	Methylophilaceae	Methylophilus	uncultured bacterium
5164e99becbde525c048dd96b46fa643	0	0	0	0	0	19	0	0	0	0	0	20	Bacteria	Proteobacteria	Gammaproteobacteria	Betaproteobacteriales	Methylophilaceae	Methylophilus	Unassigned
8fcdcbd7d8cbcae9ee304d794984008e	0	0	0	0	0	0	0	1	0	0	0	0	Bacteria	Proteobacteria	Gammaproteobacteria	Betaproteobacteriales	Methylophilaceae	Methylophilus	Unassigned
9291de932cbd0f3c700b98d9904b1bb0	0	0	0	0	0	0	0	45	0	0	0	0	Bacteria	Proteobacteria	Gammaproteobacteria	Betaproteobacteriales	Methylophilaceae	Methylophilus	uncultured bacterium
d6fd36d7d21a4b818f1f02674bcb85b0	0	0	0	0	20	0	0	15	0	0	0	0	Bacteria	Proteobacteria	Gammaproteobacteria	Betaproteobacteriales	Methylophilaceae	Methylophilus	uncultured bacterium
ff71afcf359499fa097221dbd22d3f56	0	0	0	10	0	0	0	0	0	0	0	0	Bacteria	Proteobacteria	Gammaproteobacteria	Betaproteobacteriales	Methylophilaceae	Methylophilus	uncultured bacterium
27d7edf265fdcde738644bd2246f2fe5	0	0	0	0	0	0	5	0	0	0	0	0	Bacteria	Proteobacteria	Gammaproteobacteria	Betaproteobacteriales	Methylophilaceae	Methylotenera	Unassigned
4a6077858f244a8dc9aa5b8c56e7eea2	0	0	0	0	0	0	0	0	0	0	0	2	Bacteria	Proteobacteria	Gammaproteobacteria	Betaproteobacteriales	Rhodocyclaceae	Methyloversatilis	uncultured bacterium
30b946b45708d5691a31f87cceeab885	0	0	0	0	0	0	0	0	0	0	0	4	Bacteria	Actinobacteria	Actinobacteria	Micrococcales	Micrococcaceae	Micrococcus	Unassigned
a6ed3ba16bc40a7dcb46cd6839572f37	0	0	0	0	0	0	0	34	0	0	0	17	Bacteria	Proteobacteria	Gammaproteobacteria	Pseudomonadales	Moraxellaceae	Moraxella	Unassigned
c1bddf045b0423496a88933d5d38e51d	0	0	0	0	0	2	0	0	0	0	0	0	Bacteria	Proteobacteria	Gammaproteobacteria	Pseudomonadales	Moraxellaceae	Moraxella	Unassigned
6cf96b1f86ae717dbfbfd464a21ec418	0	0	0	0	0	0	0	0	0	0	0	4	Bacteria	Bacteroidetes	Bacteroidia	Flavobacteriales	Flavobacteriaceae	Muricauda	Unassigned
c456189104d8edd5786fc23e6c345f81	0	0	11	3	0	0	0	0	0	0	0	0	Bacteria	Actinobacteria	Actinobacteria	Corynebacteriales	Mycobacteriaceae	Mycobacterium	Mycobacterium fortuitum subsp. fortuitum
1d0a8790b00cfdb4c0539f0a5a8c0b6d	3	0	0	0	0	0	0	0	0	0	0	1	Bacteria	Tenericutes	Mollicutes	Mycoplasmatales	Mycoplasmataceae	Mycoplasma	Unassigned
257009c6454a84df73c3f5cad57c48ec	0	0	0	0	0	0	0	0	0	0	0	821	Bacteria	Tenericutes	Mollicutes	Mycoplasmatales	Mycoplasmataceae	Mycoplasma	Unassigned
6505b9a10f5cd908c2d1ac96ca3b1562	0	0	0	0	0	0	0	0	0	0	0	2	Bacteria	Tenericutes	Mollicutes	Mycoplasmatales	Mycoplasmataceae	Mycoplasma	Unassigned
85311b57444359649e1f541f9fd05d62	0	0	0	0	9	0	0	0	0	0	0	0	Bacteria	Tenericutes	Mollicutes	Mycoplasmatales	Mycoplasmataceae	Mycoplasma	Unassigned
f4d7f1e7567a014d2d62f100f47fb0a0	0	0	0	0	1	0	0	0	0	0	0	0	Bacteria	Tenericutes	Mollicutes	Mycoplasmatales	Mycoplasmataceae	Mycoplasma	Unassigned
2c01c94b2a7a0345e8f6a395a0c06fc5	0	4	0	0	27	110	0	12	10	8	0	31	Bacteria	Actinobacteria	Actinobacteria	Micrococcales	Micrococcaceae	Nesterenkonia	Unassigned
7439cc2eafa6eeb32db0fc90e71871ac	0	0	0	0	0	0	6	0	0	0	0	6	Bacteria	Actinobacteria	Actinobacteria	Micrococcales	Micrococcaceae	Nesterenkonia	Unassigned
78ded890e11e419911e6a622aa80612f	0	0	0	0	0	0	0	0	0	0	0	38	Bacteria	Actinobacteria	Actinobacteria	Micrococcales	Micrococcaceae	Nesterenkonia	Unassigned
8440d8c7c7d19cb930fb0f7397528812	0	0	0	25	0	0	0	0	0	0	0	0	Bacteria	Actinobacteria	Actinobacteria	Micrococcales	Micrococcaceae	Nesterenkonia	Unassigned
a521606ce5007b5cece5b4a4ece664e2	0	0	0	0	0	0	0	0	0	0	0	4	Bacteria	Actinobacteria	Actinobacteria	Micrococcales	Micrococcaceae	Nesterenkonia	Unassigned
ba889da9b8e0ea9d32e7b307b15b7005	0	0	0	0	0	0	1	0	0	0	0	0	Bacteria	Actinobacteria	Actinobacteria	Micrococcales	Micrococcaceae	Nesterenkonia	Unassigned
c374329176e7b27ba1c4db6e3af60b8a	0	0	0	0	0	28	0	0	0	0	0	0	Bacteria	Actinobacteria	Actinobacteria	Micrococcales	Micrococcaceae	Nesterenkonia	Unassigned
db4598a6c4a5356774d9a18e93bfbc13	0	0	0	0	0	0	0	0	0	0	0	2	Bacteria	Actinobacteria	Actinobacteria	Micrococcales	Micrococcaceae	Nesterenkonia	Unassigned
1cfeb6865c9d2730cc6c52c91e659090	2	0	0	13	0	13	0	0	0	0	0	0	Bacteria	Actinobacteria	Actinobacteria	Propionibacteriales	Nocardioidaceae	Nocardioides	Unassigned
d78dd777b63b48045768a8aed871405b	0	0	0	65	0	9	0	0	0	0	0	0	Bacteria	Actinobacteria	Actinobacteria	Propionibacteriales	Nocardioidaceae	Nocardioides	Unassigned
02eacd39a9965c140587eb867d5b305b	0	0	0	0	0	69	0	0	0	0	0	0	Bacteria	Proteobacteria	Alphaproteobacteria	Sphingomonadales	Sphingomonadaceae	Novosphingobium	Unassigned
4bc0aed592f6621879636e715d1fdc8d	0	0	0	0	16	0	33	15	0	0	0	0	Bacteria	Proteobacteria	Alphaproteobacteria	Sphingomonadales	Sphingomonadaceae	Novosphingobium	Unassigned
6069fe5a90eea900b1c7aa8a9339332a	0	0	0	0	0	0	23	0	0	0	0	0	Bacteria	Proteobacteria	Alphaproteobacteria	Sphingomonadales	Sphingomonadaceae	Novosphingobium	Unassigned
70eade1d7acb7960156981b1921a823d	0	0	0	0	0	0	0	57	0	0	0	0	Bacteria	Proteobacteria	Alphaproteobacteria	Sphingomonadales	Sphingomonadaceae	Novosphingobium	Unassigned
8741ff32df683457ac8fe521dc22f5a1	0	0	0	0	0	0	16	0	0	0	0	0	Bacteria	Proteobacteria	Alphaproteobacteria	Sphingomonadales	Sphingomonadaceae	Novosphingobium	Unassigned
d487ca621f111cc57f429d60015537e4	0	0	0	0	0	0	0	0	0	0	0	182	Bacteria	Proteobacteria	Alphaproteobacteria	Sphingomonadales	Sphingomonadaceae	Novosphingobium	Unassigned
770f8e92bf35dcdd3f897d55cc5be7cf	0	0	0	0	0	0	0	0	0	0	0	2	Bacteria	Proteobacteria	Gammaproteobacteria	Oceanospirillales	Oleiphilaceae	Oleiphilus	Unassigned
107f3d6f2527f3ddccdada02481c654f	0	0	0	0	0	0	9	0	0	0	0	0	Bacteria	Proteobacteria	Alphaproteobacteria	Rhizobiales	Stappiaceae	Pannonibacter	Unassigned
1de71e24f1b6db31757bb58613569bf9	0	0	0	0	0	0	2	0	0	0	0	0	Bacteria	Proteobacteria	Alphaproteobacteria	Rhizobiales	Stappiaceae	Pannonibacter	Pannonibacter phragmitetus
48928efe3bb13a091459124d37d38716	0	0	0	0	0	0	0	0	0	0	0	2	Bacteria	Proteobacteria	Alphaproteobacteria	Rhodobacterales	Rhodobacteraceae	Paracoccus	Unassigned
4cc5fca225b71449380dcbefd93e5865	0	0	0	0	13	0	0	0	0	0	0	0	Bacteria	Proteobacteria	Alphaproteobacteria	Rhodobacterales	Rhodobacteraceae	Paracoccus	Unassigned
4f62b63a4c045415a34e1fd48fa69db2	0	3	0	11	0	0	0	0	0	0	0	0	Bacteria	Proteobacteria	Alphaproteobacteria	Rhodobacterales	Rhodobacteraceae	Paracoccus	Unassigned
4c2bf011ad3b6f295c3d9f9c9e199dea	108	30	69	47	0	11	0	0	0	5	0	0	Bacteria	Proteobacteria	Gammaproteobacteria	Betaproteobacteriales	Burkholderiaceae	Paucibacter	Unassigned
7700e75421879918db82d417e72937d7	0	0	0	0	10	0	0	0	0	0	0	0	Bacteria	Proteobacteria	Gammaproteobacteria	Betaproteobacteriales	Burkholderiaceae	Paucibacter	Unassigned
83475fe8fc0f005182e5d698a508a10f	1	0	0	0	0	0	0	0	0	0	0	0	Bacteria	Proteobacteria	Gammaproteobacteria	Betaproteobacteriales	Burkholderiaceae	Paucibacter	Unassigned
26a8e4e27ebc74c5c1763dc4d9604f16	0	4	0	0	0	0	0	0	0	0	0	0	Bacteria	Proteobacteria	Gammaproteobacteria	Betaproteobacteriales	Burkholderiaceae	Pelomonas	Unassigned
7bc528fe109502650e8f3399f14869e3	0	0	0	0	0	0	5	0	0	0	0	0	Bacteria	Proteobacteria	Gammaproteobacteria	Betaproteobacteriales	Burkholderiaceae	Pelomonas	Unassigned
7c2c0a3aac8d799b5e712a702a81d728	0	0	0	0	10	0	0	0	0	0	0	0	Bacteria	Proteobacteria	Gammaproteobacteria	Betaproteobacteriales	Burkholderiaceae	Pelomonas	uncultured bacterium
8a0cfc41a0be4dc9785a47c3e05928e8	0	0	0	0	0	0	0	0	0	0	0	8	Bacteria	Proteobacteria	Gammaproteobacteria	Betaproteobacteriales	Burkholderiaceae	Pelomonas	Unassigned
96e3ef62de9fe1010c1e1a1f2564b1ad	3	0	0	0	0	0	0	0	0	0	0	0	Bacteria	Proteobacteria	Gammaproteobacteria	Betaproteobacteriales	Burkholderiaceae	Pelomonas	Unassigned
a137fa484512ff8a6923ba621efd05f3	173	281	88	622	1122	0	0	0	0	18	0	0	Bacteria	Proteobacteria	Gammaproteobacteria	Betaproteobacteriales	Burkholderiaceae	Pelomonas	Unassigned
e2548d274b7755cc538417db5e565aaa	0	0	0	0	0	12	0	0	0	0	0	19	Bacteria	Proteobacteria	Gammaproteobacteria	Betaproteobacteriales	Burkholderiaceae	Pelomonas	Unassigned
428ce0f54b48a92d3caa305c65bcbb7f	0	0	0	0	0	0	0	0	0	0	0	3	Bacteria	Firmicutes	Clostridia	Clostridiales	Family XI	Peptoniphilus	uncultured bacterium
c5b897b07708836ad91a57ef41b8c32c	0	0	0	0	8	0	0	0	0	0	0	0	Bacteria	Firmicutes	Clostridia	Clostridiales	Family XI	Peptoniphilus	uncultured bacterium
13c1d7fb9c562c6df753574353587206	0	0	0	12	21	1007	1	0	0	0	2	21	Bacteria	Proteobacteria	Gammaproteobacteria	Pseudomonadales	Moraxellaceae	Perlucidibaca	Unassigned
f833360069903033f7c77c3bbec43b01	0	0	0	0	0	3	0	0	0	0	0	0	Bacteria	Proteobacteria	Gammaproteobacteria	Pseudomonadales	Moraxellaceae	Perlucidibaca	Unassigned
7ef3d2ddaa56ffc02f96a3c98526f6c3	0	0	0	0	0	0	0	0	0	0	0	3	Bacteria	Proteobacteria	Alphaproteobacteria	Caulobacterales	Caulobacteraceae	Phenylobacterium	uncultured bacterium
41fdb970bcbc196eca1521e59c6030ad	0	0	0	0	69	0	0	0	0	0	0	0	Bacteria	Proteobacteria	Alphaproteobacteria	Rhizobiales	Rhizobiales Incertae Sedis	Phreatobacter	uncultured bacterium
4c574119ec3383eb8f65aefc56dbff72	0	0	0	11	0	0	0	0	0	0	0	0	Bacteria	Proteobacteria	Alphaproteobacteria	Rhizobiales	Rhizobiales Incertae Sedis	Phreatobacter	uncultured bacterium
c5cc21bdbc433bcb30fdb5151683cc8a	0	3	0	7	25	43	0	14	0	7	0	41	Bacteria	Proteobacteria	Alphaproteobacteria	Rhizobiales	Rhizobiaceae	Phyllobacterium	Unassigned
bc34f09b93286b3bf0ace02528733351	0	0	0	5	0	0	0	0	0	0	0	0	Bacteria	Planctomycetes	Planctomycetacia	Pirellulales	Pirellulaceae	Pir4 lineage	Unassigned
1085f1353bfb1d47b14be2334c35025d	0	0	0	0	0	0	10	0	0	0	0	0	Bacteria	Planctomycetes	Planctomycetacia	Pirellulales	Pirellulaceae	Pirellula	Unassigned
a5a3b76dcb938eb8f2935d8eb2f4ddb4	0	0	0	0	0	0	25	0	0	0	0	0	Bacteria	Planctomycetes	Planctomycetacia	Pirellulales	Pirellulaceae	Pirellula	uncultured bacterium
ab09ac3bdb99cd53fd8aea859a935281	0	0	0	0	0	98	0	0	0	0	0	0	Bacteria	Planctomycetes	Planctomycetacia	Pirellulales	Pirellulaceae	Pirellula	uncultured bacterium
d8bd711a06eda8811fed5ad19090ab45	0	0	0	0	0	0	0	0	0	0	0	49	Bacteria	Planctomycetes	Planctomycetacia	Planctomycetales	Rubinisphaeraceae	Planctomicrobium	Unassigned
0b650a84493b07aadcddf7fa2768df70	0	21	30	11	1592	260	470	269	5678	947	0	78	Bacteria	Proteobacteria	Gammaproteobacteria	Enterobacteriales	Enterobacteriaceae	Plesiomonas	uncultured bacterium
10cf90d2d0320da392c0372bbaa51a30	0	0	0	0	13	0	0	0	0	0	0	0	Bacteria	Proteobacteria	Gammaproteobacteria	Enterobacteriales	Enterobacteriaceae	Plesiomonas	uncultured bacterium
18204e3b5abf22db3b2c8f3de4569427	0	0	0	0	0	54	0	0	0	0	0	0	Bacteria	Proteobacteria	Gammaproteobacteria	Enterobacteriales	Enterobacteriaceae	Plesiomonas	uncultured bacterium
24c8d40fd3a7b7e75412164057e62437	0	0	0	0	0	0	0	18	0	0	0	0	Bacteria	Proteobacteria	Gammaproteobacteria	Enterobacteriales	Enterobacteriaceae	Plesiomonas	uncultured bacterium
25d994751cad44046866a35269739514	0	0	0	0	0	84	0	0	0	0	0	0	Bacteria	Proteobacteria	Gammaproteobacteria	Enterobacteriales	Enterobacteriaceae	Plesiomonas	uncultured bacterium
33217eb1ed00cf6245f022be0e311f60	0	0	0	0	0	32	0	0	0	0	0	0	Bacteria	Proteobacteria	Gammaproteobacteria	Enterobacteriales	Enterobacteriaceae	Plesiomonas	uncultured bacterium
3cbe6ab7540e25880bfae36c96701954	0	0	0	0	0	42	0	0	0	0	0	0	Bacteria	Proteobacteria	Gammaproteobacteria	Enterobacteriales	Enterobacteriaceae	Plesiomonas	uncultured bacterium
58b0aa9f5a1b95519188b8cf66875bcb	0	0	0	2	0	0	0	0	0	0	0	0	Bacteria	Proteobacteria	Gammaproteobacteria	Enterobacteriales	Enterobacteriaceae	Plesiomonas	uncultured bacterium
6347d87f0ecd1a1dcadcf1d8e0c42bc3	0	0	0	0	0	0	0	33	0	0	0	0	Bacteria	Proteobacteria	Gammaproteobacteria	Enterobacteriales	Enterobacteriaceae	Plesiomonas	uncultured bacterium
7bc21408b4e19023b6f7bbe6e5d8f092	0	0	0	0	0	0	0	45	0	0	0	0	Bacteria	Proteobacteria	Gammaproteobacteria	Enterobacteriales	Enterobacteriaceae	Plesiomonas	uncultured bacterium
7fcabdad8c4e0a74256675a4f81377e0	0	0	0	0	0	0	0	18	0	0	0	0	Bacteria	Proteobacteria	Gammaproteobacteria	Enterobacteriales	Enterobacteriaceae	Plesiomonas	uncultured bacterium
84d0ccb9079ab651284ffec298603aac	0	0	0	0	20	0	0	0	0	0	0	0	Bacteria	Proteobacteria	Gammaproteobacteria	Enterobacteriales	Enterobacteriaceae	Plesiomonas	uncultured bacterium
9fa0994579b8d37b3137234e9a50fe67	8	50	0	0	23	77	561	513	0	979	0	0	Bacteria	Proteobacteria	Gammaproteobacteria	Enterobacteriales	Enterobacteriaceae	Plesiomonas	uncultured bacterium
ac234b3868a9e51db682b86176f1dff5	0	0	0	0	0	62	0	0	0	0	0	0	Bacteria	Proteobacteria	Gammaproteobacteria	Enterobacteriales	Enterobacteriaceae	Plesiomonas	uncultured bacterium
b02c9a871bc65c7b7ec3125584e2c77f	0	0	0	0	0	0	0	0	0	0	0	6	Bacteria	Proteobacteria	Gammaproteobacteria	Enterobacteriales	Enterobacteriaceae	Plesiomonas	Unassigned
b379133bc8ccbf457e44f8e370d8501e	0	0	0	0	0	2	0	0	0	0	0	0	Bacteria	Proteobacteria	Gammaproteobacteria	Enterobacteriales	Enterobacteriaceae	Plesiomonas	uncultured bacterium
c95089e7371c8ea1e1cf291cf8dbbbed	0	0	0	0	0	0	0	0	0	0	0	58	Bacteria	Proteobacteria	Gammaproteobacteria	Enterobacteriales	Enterobacteriaceae	Plesiomonas	uncultured bacterium
ca8b136fb382df0b114af78bc23c0fe4	0	0	0	0	0	0	1	0	0	0	0	0	Bacteria	Proteobacteria	Gammaproteobacteria	Enterobacteriales	Enterobacteriaceae	Plesiomonas	uncultured bacterium
cabb81589e7be2e6cbb01c1f443bb630	0	0	0	0	0	0	0	0	0	0	0	11	Bacteria	Proteobacteria	Gammaproteobacteria	Enterobacteriales	Enterobacteriaceae	Plesiomonas	uncultured bacterium
cc78f6f459ce6e0562fc33a6afaa4396	0	0	0	0	178	0	0	0	661	0	0	0	Bacteria	Proteobacteria	Gammaproteobacteria	Enterobacteriales	Enterobacteriaceae	Plesiomonas	uncultured bacterium
d0c066d866577dbd00834d353967878d	0	0	0	0	0	0	0	33	0	0	0	0	Bacteria	Proteobacteria	Gammaproteobacteria	Enterobacteriales	Enterobacteriaceae	Plesiomonas	uncultured bacterium
e43f115dc2fa40820e05aa57b85e5644	0	43	0	64	588	12	565	394	1967	882	0	0	Bacteria	Proteobacteria	Gammaproteobacteria	Enterobacteriales	Enterobacteriaceae	Plesiomonas	uncultured bacterium
ea37867fdc27ef642078938fb34b0050	0	0	0	0	0	0	0	0	0	0	0	55	Bacteria	Proteobacteria	Gammaproteobacteria	Enterobacteriales	Enterobacteriaceae	Plesiomonas	Unassigned
ee5146754fdfb44f3c3d246860ee40cb	0	0	0	0	0	97	0	0	0	0	0	0	Bacteria	Proteobacteria	Gammaproteobacteria	Enterobacteriales	Enterobacteriaceae	Plesiomonas	uncultured bacterium
f1ca535f60d9153fe8a6c6cdabfc8998	0	0	0	1	78	0	0	0	0	0	0	0	Bacteria	Proteobacteria	Gammaproteobacteria	Betaproteobacteriales	Burkholderiaceae	Polynucleobacter	uncultured bacterium
2394038238d7fe223d57c8551654b051	0	0	0	0	0	0	10	0	0	0	0	0	Bacteria	Proteobacteria	Alphaproteobacteria	Sphingomonadales	Sphingomonadaceae	Porphyrobacter	uncultured bacterium
610bdac88aaa2524249d2475fb65e820	0	0	0	0	0	0	0	0	0	0	0	5	Bacteria	Proteobacteria	Gammaproteobacteria	Cellvibrionales	Porticoccaceae	Porticoccus	uncultured bacterium
2abefe72ad6acd7bb880611e49b94131	0	0	0	0	0	0	0	8	0	0	0	0	Bacteria	Bacteroidetes	Bacteroidia	Bacteroidales	Prevotellaceae	Prevotella 9	uncultured bacterium
2b12a2497ce48262fca1cbd8d039af2b	0	0	0	0	0	0	0	28	0	0	0	0	Bacteria	Proteobacteria	Gammaproteobacteria	Alteromonadales	Pseudoalteromonadaceae	Pseudoalteromonas	Unassigned
306b67f7c3a9cfc817ad90b883e0102b	0	0	0	0	0	0	0	0	0	0	0	79	Bacteria	Proteobacteria	Gammaproteobacteria	Alteromonadales	Pseudoalteromonadaceae	Pseudoalteromonas	Unassigned
f569bff6c2b953b38f5917f55e3fdb41	0	0	0	0	3	0	0	0	0	0	0	0	Bacteria	Proteobacteria	Gammaproteobacteria	Alteromonadales	Pseudoalteromonadaceae	Pseudoalteromonas	Unassigned
f949af9bb49229e1514deebb4dd3bb07	0	0	0	0	0	0	12	0	0	0	0	0	Bacteria	Proteobacteria	Gammaproteobacteria	Alteromonadales	Pseudoalteromonadaceae	Pseudoalteromonas	Unassigned
05d166a2bc581596321f7ba9377a5ca2	0	0	0	0	0	0	8	0	0	0	0	0	Bacteria	Proteobacteria	Gammaproteobacteria	Pseudomonadales	Pseudomonadaceae	Pseudomonas	Unassigned
0aae20f40d1d959c8e0e2cbb7ff3a37a	0	0	0	0	0	27	0	0	0	0	0	0	Bacteria	Proteobacteria	Gammaproteobacteria	Pseudomonadales	Pseudomonadaceae	Pseudomonas	Unassigned
0dd4c7f405e48371dda0b170656980fe	0	0	0	0	42	0	0	0	0	0	0	0	Bacteria	Proteobacteria	Gammaproteobacteria	Pseudomonadales	Pseudomonadaceae	Pseudomonas	Unassigned
0f22ed398c73d8b8c1fab623094df832	0	0	0	0	0	79	0	0	0	0	0	0	Bacteria	Proteobacteria	Gammaproteobacteria	Pseudomonadales	Pseudomonadaceae	Pseudomonas	Unassigned
12b0ddb08964824c84c76197ce77c39c	0	0	0	0	0	0	0	4	0	0	0	0	Bacteria	Proteobacteria	Gammaproteobacteria	Pseudomonadales	Pseudomonadaceae	Pseudomonas	Unassigned
1bb5a5497c1ea34cf506d3d7d8e57158	0	0	0	0	0	0	0	0	0	0	0	2	Bacteria	Proteobacteria	Gammaproteobacteria	Pseudomonadales	Pseudomonadaceae	Pseudomonas	Unassigned
249e2d5fa3c99c2207454062aa515962	0	0	0	0	0	0	8	0	0	0	0	0	Bacteria	Proteobacteria	Gammaproteobacteria	Pseudomonadales	Pseudomonadaceae	Pseudomonas	Unassigned
25463e293ac320a188e35435b3882261	0	0	0	0	0	0	0	30	0	0	0	0	Bacteria	Proteobacteria	Gammaproteobacteria	Pseudomonadales	Pseudomonadaceae	Pseudomonas	Unassigned
25e9bf326716f0be435e78484582e9c3	0	0	0	0	0	0	1	0	0	0	0	0	Bacteria	Proteobacteria	Gammaproteobacteria	Pseudomonadales	Pseudomonadaceae	Pseudomonas	Unassigned
39449e5f375ee46e6bd21240f3534905	0	0	0	0	0	0	0	0	0	0	0	12	Bacteria	Proteobacteria	Gammaproteobacteria	Pseudomonadales	Pseudomonadaceae	Pseudomonas	Unassigned
3a051a70d3325778ec5f83f7d53f994c	0	0	0	0	0	0	0	15	0	0	0	0	Bacteria	Proteobacteria	Gammaproteobacteria	Pseudomonadales	Pseudomonadaceae	Pseudomonas	Unassigned
3f0ac936f39fe2c22218eb082c82429d	0	0	0	0	0	0	12	0	0	0	0	0	Bacteria	Proteobacteria	Gammaproteobacteria	Pseudomonadales	Pseudomonadaceae	Pseudomonas	Unassigned
4666e6b7fe79a01788e2be6976de972b	0	0	0	0	0	0	6	0	0	0	0	0	Bacteria	Proteobacteria	Gammaproteobacteria	Pseudomonadales	Pseudomonadaceae	Pseudomonas	Unassigned
4998e6e024ad981b919e81a55cf41788	0	0	0	0	0	0	0	0	0	0	4	24	Bacteria	Proteobacteria	Gammaproteobacteria	Pseudomonadales	Pseudomonadaceae	Pseudomonas	Pseudomonas otitidis
4bf4d341b040f501dd0767a1cc17d8e8	0	0	0	0	0	36	0	0	0	0	0	0	Bacteria	Proteobacteria	Gammaproteobacteria	Pseudomonadales	Pseudomonadaceae	Pseudomonas	Unassigned
4f850ec37cf17a21c3c9cd2da5990849	0	0	0	0	0	0	0	0	0	3	0	0	Bacteria	Proteobacteria	Gammaproteobacteria	Pseudomonadales	Pseudomonadaceae	Pseudomonas	Unassigned
50340b3e81880980ba432e1c8aa8cb11	0	0	0	0	0	39	0	0	0	0	0	0	Bacteria	Proteobacteria	Gammaproteobacteria	Pseudomonadales	Pseudomonadaceae	Pseudomonas	Unassigned
595679ce648e569ee6d2695e2b08e879	0	0	0	0	36	0	0	0	0	0	0	0	Bacteria	Proteobacteria	Gammaproteobacteria	Pseudomonadales	Pseudomonadaceae	Pseudomonas	Unassigned
5a064d1d2b2bc973b3cbd1d7c3476d23	0	31	0	12	61	305	236	270	54	327	0	69	Bacteria	Proteobacteria	Gammaproteobacteria	Pseudomonadales	Pseudomonadaceae	Pseudomonas	Unassigned
5a0851095c6cda75d80c3d952dbad1df	0	0	0	0	9	0	0	0	0	0	0	0	Bacteria	Proteobacteria	Gammaproteobacteria	Pseudomonadales	Pseudomonadaceae	Pseudomonas	Unassigned
62aedf30c5815493b79a68b526f2c198	0	0	0	0	0	0	5	0	0	0	0	0	Bacteria	Proteobacteria	Gammaproteobacteria	Pseudomonadales	Pseudomonadaceae	Pseudomonas	Unassigned
6417460c88fc5382fa9ad2fe298f8e76	0	0	0	0	75	0	166	0	165	178	12	87	Bacteria	Proteobacteria	Gammaproteobacteria	Pseudomonadales	Pseudomonadaceae	Pseudomonas	Unassigned
6860605e4bfc22048d06ffbfe853f054	0	0	0	0	35	0	0	0	0	0	0	0	Bacteria	Proteobacteria	Gammaproteobacteria	Pseudomonadales	Pseudomonadaceae	Pseudomonas	Unassigned
6ba33933b1426fb4cc653800da80cebe	0	0	0	0	0	0	10	0	0	0	0	0	Bacteria	Proteobacteria	Gammaproteobacteria	Pseudomonadales	Pseudomonadaceae	Pseudomonas	Pseudomonas otitidis
7360cec8e21691253d51582550637f58	4575	971	612	4116	948	944	2830	2585	225	4543	0	288	Bacteria	Proteobacteria	Gammaproteobacteria	Pseudomonadales	Pseudomonadaceae	Pseudomonas	Unassigned
75ba0354981e42974cb376523f932edb	0	0	0	0	0	0	0	0	0	0	0	40	Bacteria	Proteobacteria	Gammaproteobacteria	Pseudomonadales	Pseudomonadaceae	Pseudomonas	Unassigned
789b0fb00d6fb501e9b79d8b50081cc1	0	0	0	0	0	0	0	0	0	0	0	11	Bacteria	Proteobacteria	Gammaproteobacteria	Pseudomonadales	Pseudomonadaceae	Pseudomonas	Pseudomonas otitidis
795aab83f321fddff4b9172c3d880625	0	0	2	0	0	0	0	0	0	0	0	0	Bacteria	Proteobacteria	Gammaproteobacteria	Pseudomonadales	Pseudomonadaceae	Pseudomonas	Unassigned
7ba03d04e66f90304a24e8c8885d4604	0	0	0	0	0	43	0	0	0	0	0	0	Bacteria	Proteobacteria	Gammaproteobacteria	Pseudomonadales	Pseudomonadaceae	Pseudomonas	Unassigned
853e379851a310a443d608cee00cc146	0	0	0	0	0	0	0	0	0	8	0	0	Bacteria	Proteobacteria	Gammaproteobacteria	Pseudomonadales	Pseudomonadaceae	Pseudomonas	Pseudomonas stutzeri
85cd2f0ccf8114ee87fadd84f6e778c8	0	6	0	0	0	0	0	0	0	0	0	0	Bacteria	Proteobacteria	Gammaproteobacteria	Pseudomonadales	Pseudomonadaceae	Pseudomonas	Unassigned
87ca7a3d175066a1e6d5177f509adcfc	0	0	0	0	0	0	0	0	0	3	0	0	Bacteria	Proteobacteria	Gammaproteobacteria	Pseudomonadales	Pseudomonadaceae	Pseudomonas	Unassigned
89767f39502459dccf5b1c0f77a211cb	0	0	0	0	12	0	0	0	0	0	0	0	Bacteria	Proteobacteria	Gammaproteobacteria	Pseudomonadales	Pseudomonadaceae	Pseudomonas	Unassigned
8af6e5291f7c5b2a6d71434bce4c0824	0	0	0	0	0	0	6	0	0	0	0	0	Bacteria	Proteobacteria	Gammaproteobacteria	Pseudomonadales	Pseudomonadaceae	Pseudomonas	Unassigned
8b1323c97fdf419a46a116c04b5551f2	0	0	0	0	0	0	0	31	0	0	0	0	Bacteria	Proteobacteria	Gammaproteobacteria	Pseudomonadales	Pseudomonadaceae	Pseudomonas	Unassigned
8b9e8ed35f03ababc4b72328c3264bcb	0	0	0	0	0	52	0	0	0	0	0	0	Bacteria	Proteobacteria	Gammaproteobacteria	Pseudomonadales	Pseudomonadaceae	Pseudomonas	Unassigned
8dcdb66eb21167e3b177412c779d5f09	0	0	0	0	0	45	0	0	0	0	0	0	Bacteria	Proteobacteria	Gammaproteobacteria	Pseudomonadales	Pseudomonadaceae	Pseudomonas	Unassigned
a03717eb99b43bc3903067df2346856a	0	0	0	16	0	0	46	0	0	0	0	0	Bacteria	Proteobacteria	Gammaproteobacteria	Pseudomonadales	Pseudomonadaceae	Pseudomonas	Unassigned
ab960112fcbc652cd9b498475bd7f1f8	0	0	0	0	0	47	0	0	0	0	0	0	Bacteria	Proteobacteria	Gammaproteobacteria	Pseudomonadales	Pseudomonadaceae	Pseudomonas	Unassigned
ac0be953e69317bb9ec7ba95078d160b	0	0	0	0	0	47	0	0	0	0	0	0	Bacteria	Proteobacteria	Gammaproteobacteria	Pseudomonadales	Pseudomonadaceae	Pseudomonas	Unassigned
ac64f652af0ab7a7834a2f632d1a1f43	0	0	26	11	0	0	0	0	0	0	0	0	Bacteria	Proteobacteria	Gammaproteobacteria	Pseudomonadales	Pseudomonadaceae	Pseudomonas	Unassigned
afa3a394127c9afde38d19e08d3b9df7	0	0	0	0	0	0	0	0	0	0	0	8	Bacteria	Proteobacteria	Gammaproteobacteria	Pseudomonadales	Pseudomonadaceae	Pseudomonas	Unassigned
b398a6b43eea64b4bbf6a0d2232415ba	0	0	0	0	0	0	0	0	0	0	0	47	Bacteria	Proteobacteria	Gammaproteobacteria	Pseudomonadales	Pseudomonadaceae	Pseudomonas	Unassigned
b41cc389792a17c44430f3fc3735a7f6	0	0	0	0	0	45	0	0	0	0	0	0	Bacteria	Proteobacteria	Gammaproteobacteria	Pseudomonadales	Pseudomonadaceae	Pseudomonas	Unassigned
bb2fcb867fbc3b7aee5f0fea506a9b82	0	0	0	0	2	0	0	0	0	0	0	0	Bacteria	Proteobacteria	Gammaproteobacteria	Pseudomonadales	Pseudomonadaceae	Pseudomonas	Unassigned
be46b730fcffd3c7101ada4cce3f9f9c	0	0	0	0	0	0	0	0	0	0	0	65	Bacteria	Proteobacteria	Gammaproteobacteria	Pseudomonadales	Pseudomonadaceae	Pseudomonas	Unassigned
c61b771ec9ca2a736ce5a80e6a6dadb7	0	0	0	0	0	50	0	0	0	0	0	0	Bacteria	Proteobacteria	Gammaproteobacteria	Pseudomonadales	Pseudomonadaceae	Pseudomonas	Unassigned
c87879e666e8b2755d1b927768e41075	0	0	0	0	0	59	0	0	0	0	0	0	Bacteria	Proteobacteria	Gammaproteobacteria	Pseudomonadales	Pseudomonadaceae	Pseudomonas	Unassigned
c8b4514424c9e27cdfa2cbaaa0f8cfc4	0	0	0	0	7	0	0	0	0	0	0	0	Bacteria	Proteobacteria	Gammaproteobacteria	Pseudomonadales	Pseudomonadaceae	Pseudomonas	Unassigned
ca0b6f1ba29f5ca5df6b66b2b33ca6ff	0	0	0	0	0	0	7	26	0	0	0	0	Bacteria	Proteobacteria	Gammaproteobacteria	Pseudomonadales	Pseudomonadaceae	Pseudomonas	Pseudomonas stutzeri
cc5942a7670d29f21e09080668ae02b5	0	0	0	0	19	0	0	0	0	0	0	0	Bacteria	Proteobacteria	Gammaproteobacteria	Pseudomonadales	Pseudomonadaceae	Pseudomonas	Unassigned
cc7614d87e21dca2f9c51eb33ae7a14e	0	0	0	0	0	0	19	0	0	0	0	0	Bacteria	Proteobacteria	Gammaproteobacteria	Pseudomonadales	Pseudomonadaceae	Pseudomonas	Unassigned
cf04dfeb2e9522143456d9638509ff8e	0	0	0	0	0	0	0	0	0	0	0	29	Bacteria	Proteobacteria	Gammaproteobacteria	Pseudomonadales	Pseudomonadaceae	Pseudomonas	Unassigned
cfda0dd8cbc10389f6a009cfab072b8f	0	0	0	0	0	51	0	0	0	0	0	0	Bacteria	Proteobacteria	Gammaproteobacteria	Pseudomonadales	Pseudomonadaceae	Pseudomonas	Unassigned
de7f6c07f7c812b1cd08995258fe88b7	0	0	0	0	0	0	0	24	0	0	0	0	Bacteria	Proteobacteria	Gammaproteobacteria	Pseudomonadales	Pseudomonadaceae	Pseudomonas	Unassigned
e357de7d0bd82d8b0f32ac5616f8a913	0	0	0	0	0	0	0	16	0	0	0	0	Bacteria	Proteobacteria	Gammaproteobacteria	Pseudomonadales	Pseudomonadaceae	Pseudomonas	Unassigned
e51f2837e3bb57cae1d2f3ca5a8dcf2b	0	0	0	21	0	120	45	0	0	0	0	8	Bacteria	Proteobacteria	Gammaproteobacteria	Pseudomonadales	Pseudomonadaceae	Pseudomonas	Pseudomonas stutzeri
e555d6aba6e6d471b31f2f3a3523e0ef	0	0	0	0	0	0	0	0	0	0	0	85	Bacteria	Proteobacteria	Gammaproteobacteria	Pseudomonadales	Pseudomonadaceae	Pseudomonas	Unassigned
edb0014177b4575051cbceb76d4c54ce	0	0	0	0	0	0	0	9	0	0	0	0	Bacteria	Proteobacteria	Gammaproteobacteria	Pseudomonadales	Pseudomonadaceae	Pseudomonas	Unassigned
eec28596e694d8cabc41af81b8baa5ad	0	0	0	0	0	0	40	108	0	10	0	0	Bacteria	Proteobacteria	Gammaproteobacteria	Pseudomonadales	Pseudomonadaceae	Pseudomonas	Unassigned
f12504a82a9597bc64205f069d407909	0	0	0	0	0	83	0	0	0	0	0	0	Bacteria	Proteobacteria	Gammaproteobacteria	Pseudomonadales	Pseudomonadaceae	Pseudomonas	Unassigned
fcec90a98c8e262da44c12acd36d56fb	0	0	0	0	0	0	0	0	0	0	0	23	Bacteria	Proteobacteria	Gammaproteobacteria	Pseudomonadales	Pseudomonadaceae	Pseudomonas	Unassigned
1c99e35e228248d9f6850a188d244dc5	3	0	0	12	44	0	14	0	0	7	0	0	Bacteria	Proteobacteria	Gammaproteobacteria	Xanthomonadales	Xanthomonadaceae	Pseudoxanthomonas	Unassigned
a733ea846d810c5eabe1ab28c5b1b856	0	0	0	3	0	0	0	0	0	0	0	0	Bacteria	Proteobacteria	Gammaproteobacteria	Xanthomonadales	Xanthomonadaceae	Pseudoxanthomonas	Unassigned
e0fefa6076416590ce9b5d212f83876c	0	0	0	0	0	7	0	0	0	0	0	0	Bacteria	Proteobacteria	Gammaproteobacteria	Xanthomonadales	Xanthomonadaceae	Pseudoxanthomonas	Unassigned
e1d6fcf00da43a2b5058f905784f0c95	0	0	0	0	5	0	0	0	0	0	0	0	Bacteria	Proteobacteria	Gammaproteobacteria	Xanthomonadales	Xanthomonadaceae	Pseudoxanthomonas	Unassigned
337c52577d2ebc8f523cd61d1bdc274d	0	0	0	0	7	3	0	0	0	0	0	3	Bacteria	Proteobacteria	Gammaproteobacteria	Betaproteobacteriales	Burkholderiaceae	Ralstonia	Unassigned
ebf95a9c71d9fbb4f0d8ca5f32b41516	0	0	0	0	0	0	0	60	0	0	0	0	Bacteria	Proteobacteria	Gammaproteobacteria	Betaproteobacteriales	Burkholderiaceae	Ralstonia	Unassigned
9eb847ee3289da72f1a45d20e9b28e1b	0	0	0	0	0	0	4	0	0	0	0	0	Bacteria	Proteobacteria	Gammaproteobacteria	Alteromonadales	Alteromonadaceae	Rheinheimera	Unassigned
78ea0870539878d40a952d8d4d76abaa	0	0	0	0	0	13	0	0	0	0	0	0	Bacteria	Proteobacteria	Gammaproteobacteria	Betaproteobacteriales	Burkholderiaceae	Rhizobacter	Unassigned
baf671dca1c281d5f4a7aa616428e5ad	0	0	0	0	0	0	14	0	0	0	0	0	Bacteria	Proteobacteria	Alphaproteobacteria	Rhodobacterales	Rhodobacteraceae	Rhodobacter	Unassigned
15f02a96b4e52f11fd8b7d7fab42fab0	0	0	0	0	0	0	0	0	0	5	0	0	Bacteria	Firmicutes	Clostridia	Clostridiales	Peptostreptococcaceae	Romboutsia	uncultured bacterium
ff2896e685390dba3cd3cf455725cb47	0	0	0	0	0	22	0	0	0	0	0	7	Bacteria	Proteobacteria	Gammaproteobacteria	Betaproteobacteriales	Burkholderiaceae	Roseateles	Unassigned
e10791f9ee301347c71baf56a3f09f50	0	0	0	0	0	0	0	0	0	0	0	17	Bacteria	Verrucomicrobia	Verrucomicrobiae	Verrucomicrobiales	Rubritaleaceae	Roseibacillus	Unassigned
aedcc50557bda5d8556abd49f75e1f62	0	0	0	10	0	0	0	0	0	0	0	0	Bacteria	Proteobacteria	Alphaproteobacteria	Acetobacterales	Acetobacteraceae	Roseomonas	Unassigned
e1bfb39bd5381c899f51438d2ca91651	0	0	0	1	0	0	0	0	0	0	0	0	Bacteria	Proteobacteria	Alphaproteobacteria	Acetobacterales	Acetobacteraceae	Roseomonas	Unassigned
faf5f70113772a9272cdff47d9f18bc3	0	0	0	1	0	0	0	0	0	0	0	0	Bacteria	Proteobacteria	Alphaproteobacteria	Acetobacterales	Acetobacteraceae	Roseomonas	Unassigned
0f83e84bc32a732d6868fbcaafe23193	0	0	0	0	0	4	0	0	0	0	0	0	Bacteria	Proteobacteria	Alphaproteobacteria	Rhodobacterales	Rhodobacteraceae	Rubellimicrobium	uncultured bacterium
c761bd39cfc5c2dc8565e861dbbe3cbf	0	0	0	0	0	0	0	0	23	0	0	0	Bacteria	Proteobacteria	Alphaproteobacteria	Rhodobacterales	Rhodobacteraceae	Rubellimicrobium	Unassigned
bb3e0ed47f288abf96589161ff82bf92	0	0	0	0	0	0	0	0	0	0	0	2	Bacteria	Actinobacteria	Rubrobacteria	Rubrobacterales	Rubrobacteriaceae	Rubrobacter	Unassigned
128c7502faf8033c6aa9cabdac5346f5	1	0	0	0	0	0	0	0	0	0	0	0	Bacteria	Proteobacteria	Gammaproteobacteria	Alteromonadales	Shewanellaceae	Shewanella	Unassigned
1f31564aed3b06e175c9ff00ba1e87d8	0	13	0	0	0	0	0	0	0	0	0	0	Bacteria	Proteobacteria	Gammaproteobacteria	Alteromonadales	Shewanellaceae	Shewanella	Unassigned
35de9c85b5c632f9336a74322207de74	0	0	0	0	0	0	0	0	0	0	0	33	Bacteria	Proteobacteria	Gammaproteobacteria	Alteromonadales	Shewanellaceae	Shewanella	Unassigned
3875113782efc1ac00de9c3520423595	0	12	0	0	0	0	0	0	0	0	17	0	Bacteria	Proteobacteria	Gammaproteobacteria	Alteromonadales	Shewanellaceae	Shewanella	Unassigned
490b539a7cbbb0e519314154fa54e4c4	10	23	0	10	7	0	0	0	0	0	7	0	Bacteria	Proteobacteria	Gammaproteobacteria	Alteromonadales	Shewanellaceae	Shewanella	Unassigned
71da191c08d7f8ce25e6207ba9dd1892	0	0	0	0	0	0	0	0	0	0	0	39	Bacteria	Proteobacteria	Gammaproteobacteria	Alteromonadales	Shewanellaceae	Shewanella	Unassigned
7e73c462ca829bf16e67124269ed662b	0	0	44	0	0	0	0	0	0	36	19	0	Bacteria	Proteobacteria	Gammaproteobacteria	Alteromonadales	Shewanellaceae	Shewanella	Unassigned
9a62296be3444f384947667dbbf77d2a	0	0	0	0	0	0	0	0	0	0	0	11	Bacteria	Proteobacteria	Gammaproteobacteria	Alteromonadales	Shewanellaceae	Shewanella	Unassigned
a8f00b9e5e2ce8ccc7297a652af689d1	0	0	0	0	0	0	0	0	0	0	0	49	Bacteria	Proteobacteria	Gammaproteobacteria	Alteromonadales	Shewanellaceae	Shewanella	Unassigned
c657956a86ade758757ab043356893f3	0	0	0	0	0	0	0	0	0	0	4	11	Bacteria	Proteobacteria	Gammaproteobacteria	Alteromonadales	Shewanellaceae	Shewanella	Unassigned
d4c64d7a2d0f28d0a9faa166f41140e6	0	0	0	0	0	0	0	0	0	0	0	11	Bacteria	Proteobacteria	Gammaproteobacteria	Alteromonadales	Shewanellaceae	Shewanella	Unassigned
e25d7e6bd16f7010111f97d68cb3d641	0	0	0	0	0	0	28	106	0	0	0	7	Bacteria	Proteobacteria	Gammaproteobacteria	Alteromonadales	Shewanellaceae	Shewanella	Unassigned
eb2419dfd5eab423a353f86d523f7001	0	0	0	0	0	0	0	0	0	0	0	13	Bacteria	Proteobacteria	Gammaproteobacteria	Alteromonadales	Shewanellaceae	Shewanella	Unassigned
909f5a240413ff7e73b1da18dfc6e802	0	0	24	0	0	0	0	0	0	0	0	0	Bacteria	Proteobacteria	Alphaproteobacteria	Rhizobiales	Rhizobiaceae	Shinella	Unassigned
1f536d0f45377301029624bea6f46da7	0	0	0	2	0	0	0	0	0	0	0	0	Bacteria	Planctomycetes	Planctomycetacia	Isosphaerales	Isosphaeraceae	Singulisphaera	uncultured bacterium
8c9d7ced00606e94d9642d029aea49e8	0	0	2	0	0	0	0	0	0	0	0	0	Bacteria	Planctomycetes	Planctomycetacia	Isosphaerales	Isosphaeraceae	Singulisphaera	uncultured bacterium
d51fbb48c303000c07c9b6a2fdca4917	0	0	0	3	0	0	0	0	0	0	0	0	Bacteria	Bacteroidetes	Bacteroidia	Sphingobacteriales	Sphingobacteriaceae	Sphingobacterium	Unassigned
84052f7aa0f9318cd4d5ec9597c7bd2c	0	0	0	0	0	0	0	0	0	0	0	14	Bacteria	Proteobacteria	Alphaproteobacteria	Sphingomonadales	Sphingomonadaceae	Sphingobium	Unassigned
03e8f9cfcceccc63f7b6bf4b0c1d2e04	0	0	0	0	0	0	0	0	0	0	0	16	Bacteria	Proteobacteria	Alphaproteobacteria	Sphingomonadales	Sphingomonadaceae	Sphingomonas	Unassigned
45ce02493d9a96abe9c880d50f2933f3	0	24	0	11	23	64	29	104	13	6	0	37	Bacteria	Proteobacteria	Alphaproteobacteria	Sphingomonadales	Sphingomonadaceae	Sphingomonas	Unassigned
f8fc8d14c5d96d03d1c32ff404e918a0	0	5	0	0	0	0	0	0	0	0	0	18	Bacteria	Proteobacteria	Alphaproteobacteria	Sphingomonadales	Sphingomonadaceae	Sphingomonas	Unassigned
fe6328a941c176614cd577025a91fb8d	0	0	0	0	0	37	0	0	0	0	0	0	Bacteria	Proteobacteria	Alphaproteobacteria	Sphingomonadales	Sphingomonadaceae	Sphingomonas	Unassigned
bc580028f86dcb77953465ef2d0dc835	0	0	0	0	0	0	0	31	0	0	0	0	Bacteria	Spirochaetes	Spirochaetia	Spirochaetales	Spirochaetaceae	Spirochaeta 2	Unassigned
bfb817ebb55b0ff52edc97109200fda7	0	0	0	0	0	0	18	0	0	0	0	0	Bacteria	Spirochaetes	Spirochaetia	Spirochaetales	Spirochaetaceae	Spirochaeta 2	Unassigned
e755797c1bdf6f57738f01a9b84b0adf	0	0	0	0	16	48	0	0	53	24	0	0	Bacteria	Spirochaetes	Spirochaetia	Spirochaetales	Spirochaetaceae	Spirochaeta 2	Unassigned
55144a72a21aea80989657c034183330	0	0	0	0	0	0	0	0	0	0	0	3	Bacteria	Bacteroidetes	Bacteroidia	Cytophagales	Spirosomaceae	Spirosoma	Unassigned
d2e90bb0c39b3accfae64d37e65d0391	0	0	0	0	0	27	0	0	0	0	0	0	Bacteria	Bacteroidetes	Bacteroidia	Cytophagales	Spirosomaceae	Spirosoma	uncultured bacterium
38d8adfaa778713d2e9a8d32cb234bbc	0	3	0	0	0	0	0	0	0	3	0	0	Bacteria	Firmicutes	Bacilli	Bacillales	Staphylococcaceae	Staphylococcus	uncultured bacterium
46a9f9f2b75d479e8b222b69e2e0482d	0	0	0	0	0	0	6	0	0	0	0	0	Bacteria	Firmicutes	Bacilli	Bacillales	Staphylococcaceae	Staphylococcus	uncultured bacterium
48cdad94301e5a5496b1c72b38f27868	0	0	0	0	0	0	0	0	13	0	0	0	Bacteria	Firmicutes	Bacilli	Bacillales	Staphylococcaceae	Staphylococcus	uncultured bacterium
5cb1eb74eac4e9cc894073a217b1fcdd	0	9	0	0	0	0	0	0	0	0	0	0	Bacteria	Firmicutes	Bacilli	Bacillales	Staphylococcaceae	Staphylococcus	uncultured bacterium
6e8b35c530d76bb6e8af48f54a27043d	0	0	0	0	0	16	0	0	0	0	0	2	Bacteria	Firmicutes	Bacilli	Bacillales	Staphylococcaceae	Staphylococcus	Unassigned
59814404bc707dbaa0900f81b11a6fd6	0	0	0	0	0	0	9	0	0	0	0	0	Bacteria	Proteobacteria	Gammaproteobacteria	Xanthomonadales	Xanthomonadaceae	Stenotrophomonas	Unassigned
73d6fef124180555ac822e5f06b508f5	0	0	0	0	0	12	0	0	0	0	0	0	Bacteria	Proteobacteria	Gammaproteobacteria	Xanthomonadales	Xanthomonadaceae	Stenotrophomonas	Stenotrophomonas maltophilia
8bf6bb969883666cf4d8368135ca8a07	0	0	0	2	0	0	0	0	0	0	0	0	Bacteria	Proteobacteria	Gammaproteobacteria	Xanthomonadales	Xanthomonadaceae	Stenotrophomonas	Unassigned
cb5d4284c2457ff802fd9f13a84a0923	0	0	0	0	0	0	2	0	0	0	0	0	Bacteria	Proteobacteria	Gammaproteobacteria	Xanthomonadales	Xanthomonadaceae	Stenotrophomonas	Stenotrophomonas maltophilia
e5ba8aacb2e43fe2f7b531337c1229e1	0	0	0	0	1	0	0	0	0	3	0	0	Bacteria	Proteobacteria	Gammaproteobacteria	Xanthomonadales	Xanthomonadaceae	Stenotrophomonas	Stenotrophomonas maltophilia
be0e58829c7b35ad54d6e133c2103555	0	0	0	0	5	7	0	0	0	0	0	10	Bacteria	Firmicutes	Bacilli	Lactobacillales	Streptococcaceae	Streptococcus	uncultured bacterium
21c3811b847659a2aeaa67e4ec849e83	0	0	0	0	0	0	3	0	0	0	0	0	Bacteria	Bacteroidetes	Bacteroidia	Flavobacteriales	Flavobacteriaceae	Tenacibaculum	Unassigned
2cf3addac42cf386687b160aa545d00c	0	0	0	0	0	2	3	0	0	0	0	0	Bacteria	Proteobacteria	Gammaproteobacteria	Betaproteobacteriales	Hydrogenophilaceae	Tepidiphilus	Unassigned
a586e020aa78cb4d31d0879dc946711b	0	0	0	0	1	0	0	0	0	0	0	0	Bacteria	Proteobacteria	Gammaproteobacteria	Betaproteobacteriales	Hydrogenophilaceae	Tepidiphilus	Unassigned
31837df431b38adc72c8ed2d2c41e881	0	0	0	0	0	0	0	0	0	0	0	10	Bacteria	Proteobacteria	Gammaproteobacteria	Betaproteobacteriales	Rhodocyclaceae	Thauera	Unassigned
ad85e956c50289b7c7ad64264d9bbec4	0	0	0	3	0	0	0	0	0	0	0	0	Bacteria	Proteobacteria	Gammaproteobacteria	Betaproteobacteriales	Rhodocyclaceae	Uliginosibacterium	Unassigned
474acfce3c1494d231202699019281ce	0	0	0	0	30	0	0	0	0	0	0	20	Bacteria	Firmicutes	Bacilli	Bacillales	Bacillaceae	Unassigned	Unassigned
48697092d4682548d062d034a1afdb77	0	0	0	0	0	0	0	83	0	0	0	0	Bacteria	Firmicutes	Bacilli	Bacillales	Bacillaceae	Unassigned	Unassigned
626d61d055119ed51ef73c6b9f895189	0	0	0	5	0	0	0	0	0	0	0	0	Bacteria	Firmicutes	Bacilli	Bacillales	Bacillaceae	Unassigned	Unassigned
cbc45ce5984b33e4094466c42d980ee6	0	9	0	0	0	101	7	0	0	4	0	74	Bacteria	Firmicutes	Bacilli	Bacillales	Bacillaceae	Unassigned	Unassigned
1631b04bc2702dfaf26f9aa1da0d7118	0	1	0	14	0	0	0	0	0	0	0	0	Bacteria	Proteobacteria	Gammaproteobacteria	Betaproteobacteriales	Unassigned	Unassigned	Unassigned
42908a986e6ce33778708bf6450a36a8	0	0	0	196	868	0	0	91	0	38	0	22	Bacteria	Proteobacteria	Gammaproteobacteria	Betaproteobacteriales	Burkholderiaceae	Unassigned	Unassigned
5ff3a0d9dd68f25e400a74ced1578a0d	0	0	0	0	0	0	4	0	0	0	0	0	Bacteria	Proteobacteria	Gammaproteobacteria	Betaproteobacteriales	Unassigned	Unassigned	Unassigned
60798fe9ac3aafcda938492734e831bb	0	0	0	0	0	0	0	32	0	0	0	0	Bacteria	Proteobacteria	Gammaproteobacteria	Betaproteobacteriales	Unassigned	Unassigned	Unassigned
6c3049492c9d90d3321fc8adc4ad8eee	0	0	0	0	0	27	0	0	0	0	0	0	Bacteria	Proteobacteria	Gammaproteobacteria	Betaproteobacteriales	Burkholderiaceae	Unassigned	Unassigned
7a4a6321c0ac63720cb95a1a452f09af	0	0	0	0	0	0	0	0	29	0	0	34	Bacteria	Proteobacteria	Gammaproteobacteria	Betaproteobacteriales	Burkholderiaceae	Unassigned	Unassigned
7b588ec2d0c34545076a05accbdf8fb4	0	0	0	0	0	92	0	0	0	0	0	0	Bacteria	Proteobacteria	Gammaproteobacteria	Betaproteobacteriales	Unassigned	Unassigned	Unassigned
80cfea88ce285f37761dbc4606415442	0	0	0	0	0	0	0	0	0	16	0	0	Bacteria	Proteobacteria	Gammaproteobacteria	Betaproteobacteriales	Unassigned	Unassigned	Unassigned
89fd3d5e52ec0031b48122119050a7af	0	0	0	0	12	0	0	0	0	0	0	0	Bacteria	Proteobacteria	Gammaproteobacteria	Betaproteobacteriales	Burkholderiaceae	Unassigned	Unassigned
8e2964e47265c4b719e7d6a98f0b8bf1	0	0	0	0	0	0	0	0	0	0	0	4	Bacteria	Proteobacteria	Gammaproteobacteria	Betaproteobacteriales	Burkholderiaceae	Unassigned	Unassigned
930cac3700f45fef52819c7c5e721e9f	73	270	206	257	512	2	64	0	0	18	0	14	Bacteria	Proteobacteria	Gammaproteobacteria	Betaproteobacteriales	Burkholderiaceae	Unassigned	Unassigned
9c5a5ebba1fd0e24979b837ce2384c90	0	0	4	0	0	0	0	0	0	0	0	0	Bacteria	Proteobacteria	Gammaproteobacteria	Betaproteobacteriales	Rhodocyclaceae	Unassigned	Unassigned
b1ee37fec3845a4d843e0619d084d5df	0	0	0	0	0	12	0	0	0	0	0	0	Bacteria	Proteobacteria	Gammaproteobacteria	Betaproteobacteriales	Burkholderiaceae	Unassigned	Unassigned
c8543543c4280de784ec96718b653caa	0	0	0	0	16	0	0	0	0	0	0	0	Bacteria	Proteobacteria	Gammaproteobacteria	Betaproteobacteriales	Unassigned	Unassigned	Unassigned
cefeec441a68cb54ef628ae394f1cdc3	79	51	98	38	63	0	5	0	0	38	0	0	Bacteria	Proteobacteria	Gammaproteobacteria	Betaproteobacteriales	Unassigned	Unassigned	Unassigned
cadfd6aa40ba81278cc08686544fca53	0	0	0	0	0	0	8	0	0	0	0	0	Bacteria	Proteobacteria	Deltaproteobacteria	Bradymonadales	Unassigned	Unassigned	Unassigned
5102bf6a5194773c6a01ab8128347ae7	0	0	0	0	0	0	0	0	0	0	0	4	Bacteria	Bacteroidetes	Bacteroidia	Chitinophagales	Saprospiraceae	Unassigned	Unassigned
6881c69c0445ef2b8cac622770909cd2	0	0	0	0	0	0	0	0	0	0	0	1	Bacteria	Bacteroidetes	Bacteroidia	Chitinophagales	uncultured	Unassigned	Unassigned
66fd91d701c4be69532a1d61ee4b986c	0	0	0	0	0	0	4	0	0	0	0	0	Bacteria	Proteobacteria	Gammaproteobacteria	Enterobacteriales	Enterobacteriaceae	Unassigned	Unassigned
479a0eb087b833dcb1e083d0a2e1cce4	0	6	0	0	0	0	0	0	0	0	0	0	Bacteria	Bacteroidetes	Bacteroidia	Flavobacteriales	Unassigned	Unassigned	Unassigned
5f6e7e43a48b6be3daec8e2f65ebd3f0	0	0	0	0	0	0	0	10	0	0	0	65	Bacteria	Bacteroidetes	Bacteroidia	Flavobacteriales	Unassigned	Unassigned	Unassigned
f57311d682664eb0878abb300db3ad9a	0	0	0	0	0	0	13	73	0	3	0	0	Bacteria	Bacteroidetes	Bacteroidia	Flavobacteriales	Weeksellaceae	Unassigned	Unassigned
928ba5368b7c95b4b12bf83b5b65de42	0	0	0	0	0	0	0	0	0	0	0	15	Bacteria	Actinobacteria	Actinobacteria	Kineosporiales	Kineosporiaceae	Unassigned	Unassigned
71f16e5b9f490c0e2775b7fb2928a9d1	0	26	0	0	0	0	43	0	0	0	0	0	Bacteria	Tenericutes	Mollicutes	Mycoplasmatales	Mycoplasmataceae	Unassigned	Unassigned
ed531cf221df4ce1bba089bfa2e4eae6	0	0	0	0	0	0	0	0	0	8	0	0	Bacteria	Tenericutes	Mollicutes	Mycoplasmatales	Mycoplasmataceae	Unassigned	Unassigned
aab7a1cf4f313383e1f28cd5db4829fd	0	0	0	0	0	0	0	0	0	0	0	2	Bacteria	Cyanobacteria	Oxyphotobacteria	Nostocales	Chroococcidiopsaceae	Unassigned	Unassigned
6d8cdcf741a0ec8ab576f84eaa690dee	0	0	0	0	0	0	0	0	0	0	0	6	Bacteria	Proteobacteria	Alphaproteobacteria	Rhizobiales	Xanthobacteraceae	Unassigned	Unassigned
039d8dee874745571b8caa7002f7be89	0	0	0	0	0	4	0	0	0	0	0	0	Bacteria	Proteobacteria	Alphaproteobacteria	Rhodobacterales	Rhodobacteraceae	Unassigned	Unassigned
0513b259c962ce6829590580f8df89dd	0	0	0	0	0	1	0	0	0	0	0	0	Bacteria	Proteobacteria	Alphaproteobacteria	Rhodobacterales	Rhodobacteraceae	Unassigned	Unassigned
1572f1cc38c85617a4ca391e737bf29c	0	0	0	0	0	0	0	0	0	0	0	5	Bacteria	Proteobacteria	Alphaproteobacteria	Rhodobacterales	Rhodobacteraceae	Unassigned	Unassigned
27de6c61dcf17a7ca0b26a345f98b9b3	0	0	0	0	0	0	0	0	0	5	0	0	Bacteria	Proteobacteria	Alphaproteobacteria	Rhodobacterales	Rhodobacteraceae	Unassigned	Unassigned
3ba7e3259d254a058bfc02dabb8ce117	0	0	0	0	0	0	2	0	0	0	0	0	Bacteria	Proteobacteria	Alphaproteobacteria	Rhodobacterales	Rhodobacteraceae	Unassigned	Unassigned
58341c9914056a1a4bb7782988e5daf5	0	0	0	0	0	0	0	0	0	0	0	4	Bacteria	Proteobacteria	Alphaproteobacteria	Rhodobacterales	Rhodobacteraceae	Unassigned	Unassigned
59d6ca4ce2fcaf2fe476a18a6fc9c91f	0	0	0	0	0	0	6	0	0	0	0	0	Bacteria	Proteobacteria	Alphaproteobacteria	Rhodobacterales	Rhodobacteraceae	Unassigned	Unassigned
5af0642bd05f2c57106b3e103c451fc6	0	0	0	0	0	0	0	0	0	0	0	29	Bacteria	Proteobacteria	Alphaproteobacteria	Rhodobacterales	Rhodobacteraceae	Unassigned	Unassigned
68611095ca0a3d414e2cf64f92e67a05	0	0	0	0	0	0	0	0	51	0	0	0	Bacteria	Proteobacteria	Alphaproteobacteria	Rhodobacterales	Rhodobacteraceae	Unassigned	Unassigned
6ac4cdd3bb63beb4b67a45b81602e98e	0	0	0	0	0	0	0	0	3	0	0	0	Bacteria	Proteobacteria	Alphaproteobacteria	Rhodobacterales	Rhodobacteraceae	Unassigned	Unassigned
7c0aece655675b08310002a661ecf1f8	0	0	0	15	24	118	187	259	0	0	0	131	Bacteria	Proteobacteria	Alphaproteobacteria	Rhodobacterales	Rhodobacteraceae	Unassigned	Unassigned
93a08c6e0d142c157f956bbfa537c99c	0	0	0	0	0	0	5	0	0	0	0	0	Bacteria	Proteobacteria	Alphaproteobacteria	Rhodobacterales	Rhodobacteraceae	Unassigned	Unassigned
93aae02c150b7117b1b171359cec031c	0	0	0	1	0	0	0	0	0	0	0	0	Bacteria	Proteobacteria	Alphaproteobacteria	Rhodobacterales	Rhodobacteraceae	Unassigned	Unassigned
9ce840d583005968dd720c37284f6cdc	0	0	0	0	0	0	0	0	0	0	0	5	Bacteria	Proteobacteria	Alphaproteobacteria	Rhodobacterales	Rhodobacteraceae	Unassigned	Unassigned
a39a268074a051ff61a6df8d40c1848e	0	13	0	0	0	0	0	0	0	0	0	0	Bacteria	Proteobacteria	Alphaproteobacteria	Rhodobacterales	Rhodobacteraceae	Unassigned	Unassigned
bea2696ee2b9f1486b44d9f4ae4323d2	0	0	0	0	0	0	14	0	0	0	0	0	Bacteria	Proteobacteria	Alphaproteobacteria	Rhodobacterales	Rhodobacteraceae	Unassigned	Unassigned
c2e5f1e34b6f53cf1980bece6830ef6b	0	0	0	0	0	0	0	42	0	0	0	0	Bacteria	Proteobacteria	Alphaproteobacteria	Rhodobacterales	Rhodobacteraceae	Unassigned	Unassigned
c6c897649931cc8bc7a61bad44e34525	112	48	139	150	13	0	19	32	0	24	0	0	Bacteria	Proteobacteria	Alphaproteobacteria	Rhodobacterales	Rhodobacteraceae	Unassigned	Unassigned
c8cbb670cd8e5691992360a14251c087	0	0	0	0	0	0	0	0	0	0	0	85	Bacteria	Proteobacteria	Alphaproteobacteria	Rhodobacterales	Rhodobacteraceae	Unassigned	Unassigned
c9fb134d76f0865ca7b3568850799fdb	2	3	64	68	54	0	15	0	0	5	0	0	Bacteria	Proteobacteria	Alphaproteobacteria	Rhodobacterales	Rhodobacteraceae	Unassigned	Unassigned
cdb57a67d74920d3566d0f9dcff63899	0	0	0	0	0	0	0	0	0	0	0	4	Bacteria	Proteobacteria	Alphaproteobacteria	Rhodobacterales	Rhodobacteraceae	Unassigned	Unassigned
daea9f995a5bf21cdbfe071d2afd1704	167	75	509	194	270	100	109	151	0	53	0	21	Bacteria	Proteobacteria	Alphaproteobacteria	Rhodobacterales	Rhodobacteraceae	Unassigned	Unassigned
e9b65f0a039ee427cc57c7756cc61cbe	0	0	0	0	0	0	0	0	0	0	0	15	Bacteria	Proteobacteria	Alphaproteobacteria	Rhodobacterales	Rhodobacteraceae	Unassigned	Unassigned
f2cc1235e4f2156f9fb9962a3993d159	0	0	0	0	0	0	0	0	0	0	0	5	Bacteria	Proteobacteria	Alphaproteobacteria	Rhodobacterales	Rhodobacteraceae	Unassigned	Unassigned
fc45b3d126b8e512f4345d95bd3d7aa0	0	0	0	0	151	75	59	87	46	6	0	1	Bacteria	Proteobacteria	Alphaproteobacteria	Rhodobacterales	Rhodobacteraceae	Unassigned	Unassigned
ffb32c6185c0980b63a372ef6ceea9fd	0	0	0	0	0	0	0	0	0	0	0	7	Bacteria	Proteobacteria	Alphaproteobacteria	Sphingomonadales	Sphingomonadaceae	Unassigned	Unassigned
017ef1c0fd1bc1e58dcf275cf89317e3	0	0	0	0	0	0	31	45	0	0	0	0	Unassigned	Unassigned	Unassigned	Unassigned	Unassigned	Unassigned	Unassigned
03a235c595de59a46ca628452e0bc73e	5	59	17	31	117	251	112	102	111	37	0	168	Unassigned	Unassigned	Unassigned	Unassigned	Unassigned	Unassigned	Unassigned
078c4a9d1e1ff4f8a0a41b8745cb2845	2	0	0	0	0	3	0	0	0	0	0	0	Unassigned	Unassigned	Unassigned	Unassigned	Unassigned	Unassigned	Unassigned
08ecac12e88071220596d01381241ab5	0	0	0	0	0	0	0	0	0	0	0	3	Bacteria	Proteobacteria	Gammaproteobacteria	Unassigned	Unassigned	Unassigned	Unassigned
0d88696c8335cfce5a8420e007363ad9	0	0	0	0	0	0	0	0	0	2	0	0	Bacteria	Cyanobacteria	Sericytochromatia	Unassigned	Unassigned	Unassigned	Unassigned
11551a9f5bdf413d1ebfdc7f8929eddd	0	0	0	0	0	16	0	0	0	0	0	0	Unassigned	Unassigned	Unassigned	Unassigned	Unassigned	Unassigned	Unassigned
19795f33b8ca0b577e3a0fa32f897f02	0	0	0	0	0	0	20	0	0	0	0	0	Unassigned	Unassigned	Unassigned	Unassigned	Unassigned	Unassigned	Unassigned
217a3e60af4a04b6fc673aa9f04c574a	0	0	0	0	0	0	47	0	0	0	0	0	Unassigned	Unassigned	Unassigned	Unassigned	Unassigned	Unassigned	Unassigned
35f087fc1cf6def7adb175ab15f5b0ab	0	0	0	0	0	0	0	0	0	1	0	0	Unassigned	Unassigned	Unassigned	Unassigned	Unassigned	Unassigned	Unassigned
39a3e6676b5b8f668d1ee2352784f1d7	0	0	0	0	109	0	0	0	0	0	0	0	Unassigned	Unassigned	Unassigned	Unassigned	Unassigned	Unassigned	Unassigned
3ff0887af4d543c6869514cfcdaffffe	0	0	0	0	0	25	0	0	0	0	0	0	Unassigned	Unassigned	Unassigned	Unassigned	Unassigned	Unassigned	Unassigned
4dcd5dd2219973130d91e31b56b992e2	0	0	0	0	0	0	0	0	0	31	0	0	Unassigned	Unassigned	Unassigned	Unassigned	Unassigned	Unassigned	Unassigned
507de24b6d24dd6e25bfc08b637f3843	0	0	0	19	90	251	91	72	84	32	0	152	Unassigned	Unassigned	Unassigned	Unassigned	Unassigned	Unassigned	Unassigned
521d780ac4581a69e2a113bbe61b50fb	0	0	0	0	0	0	0	0	0	0	0	7	Unassigned	Unassigned	Unassigned	Unassigned	Unassigned	Unassigned	Unassigned
5b063076bbe3182de63d738c38d56079	0	0	0	0	0	0	0	2	0	0	0	0	Unassigned	Unassigned	Unassigned	Unassigned	Unassigned	Unassigned	Unassigned
5f3de10a72c5cef9d63c2906e1969681	0	0	0	0	0	0	0	0	0	1	0	0	Unassigned	Unassigned	Unassigned	Unassigned	Unassigned	Unassigned	Unassigned
62fd3207c86db4a1ef7d59db6a5969e6	0	0	0	0	0	9	0	0	0	0	0	0	Unassigned	Unassigned	Unassigned	Unassigned	Unassigned	Unassigned	Unassigned
63322a62b7d346a3bf49d9c03c768b9c	0	0	0	0	0	20	0	0	0	0	0	0	Unassigned	Unassigned	Unassigned	Unassigned	Unassigned	Unassigned	Unassigned
659f20e6642bd2cfdd2de9e006666b7a	0	0	0	0	0	0	87	0	0	0	0	0	Unassigned	Unassigned	Unassigned	Unassigned	Unassigned	Unassigned	Unassigned
7ca0638203a34a5362c76648da530d04	0	0	0	0	0	0	0	0	0	0	0	2	Unassigned	Unassigned	Unassigned	Unassigned	Unassigned	Unassigned	Unassigned
81423854e8b58b46401847a96531dca8	0	0	0	0	0	0	0	0	0	0	0	11	Unassigned	Unassigned	Unassigned	Unassigned	Unassigned	Unassigned	Unassigned
8e43a004f0c7b065f6a69aa025605c19	0	0	0	0	6	0	0	0	0	0	0	0	Unassigned	Unassigned	Unassigned	Unassigned	Unassigned	Unassigned	Unassigned
8f2d8da122da2779349e9d76f8065ae5	0	0	0	0	0	0	0	0	0	0	0	2	Unassigned	Unassigned	Unassigned	Unassigned	Unassigned	Unassigned	Unassigned
90a9582de09b3837852f3a3adf9e4f17	0	0	0	0	0	0	0	0	0	0	0	1	Unassigned	Unassigned	Unassigned	Unassigned	Unassigned	Unassigned	Unassigned
abb0edd1f784689a9276bffd83637787	0	0	0	0	0	0	0	0	5	0	0	0	Unassigned	Unassigned	Unassigned	Unassigned	Unassigned	Unassigned	Unassigned
ad33f6ba298594efe350731b07c1633c	0	0	0	0	0	0	0	0	0	0	0	9	Unassigned	Unassigned	Unassigned	Unassigned	Unassigned	Unassigned	Unassigned
ad46db7464827e01a19325eb0e066e85	0	0	0	0	0	92	0	0	0	0	0	0	Unassigned	Unassigned	Unassigned	Unassigned	Unassigned	Unassigned	Unassigned
ba7d2a91c8d8c181719d3c74090170fc	0	0	0	0	156	0	0	0	0	0	0	0	Unassigned	Unassigned	Unassigned	Unassigned	Unassigned	Unassigned	Unassigned
baf5bd1cfd4caf3f652efa520c4f95b5	0	0	0	0	0	0	0	0	0	0	0	2	Unassigned	Unassigned	Unassigned	Unassigned	Unassigned	Unassigned	Unassigned
c0ce093c808b06d71a7e31250f227e46	0	0	0	0	0	0	0	0	0	24	0	0	Bacteria	Cyanobacteria	Sericytochromatia	Unassigned	Unassigned	Unassigned	Unassigned
cd5bd0a66044ee3595c7dec27a811d12	0	0	0	0	0	12	0	0	0	0	0	0	Unassigned	Unassigned	Unassigned	Unassigned	Unassigned	Unassigned	Unassigned
cec78719b10302a2378341305495d367	0	0	0	4	0	0	0	0	0	0	0	0	Unassigned	Unassigned	Unassigned	Unassigned	Unassigned	Unassigned	Unassigned
d35bbbb483e3d2fe1c7917ea33c5b312	0	0	0	0	28	0	0	0	0	0	0	0	Unassigned	Unassigned	Unassigned	Unassigned	Unassigned	Unassigned	Unassigned
d79605285b2e099511b643ba47e8f460	0	0	0	0	5	0	0	0	0	0	0	0	Unassigned	Unassigned	Unassigned	Unassigned	Unassigned	Unassigned	Unassigned
d84057b225b95457bc289b6440aa2bc2	0	0	0	0	0	0	0	0	0	0	0	5	Bacteria	Proteobacteria	Alphaproteobacteria	Unassigned	Unassigned	Unassigned	Unassigned
e0d6a052268734b20f89545df9463691	0	0	0	0	0	0	9	0	0	0	0	0	Unassigned	Unassigned	Unassigned	Unassigned	Unassigned	Unassigned	Unassigned
e2ccf9aa6b8333409a39f9efce408214	0	0	0	0	0	0	1	0	0	0	0	0	Unassigned	Unassigned	Unassigned	Unassigned	Unassigned	Unassigned	Unassigned
ee23adb0a98df9055dbfb5240deb98e1	0	0	0	0	0	13	0	0	0	0	0	0	Unassigned	Unassigned	Unassigned	Unassigned	Unassigned	Unassigned	Unassigned
ef60f7f908ee744ce06db3e9dab270d8	0	0	0	0	23	0	0	0	0	0	0	0	Unassigned	Unassigned	Unassigned	Unassigned	Unassigned	Unassigned	Unassigned
fcc7a14ff0f50f61ba3e1b8d5509b09f	0	0	0	0	5	0	0	0	0	0	0	0	Unassigned	Unassigned	Unassigned	Unassigned	Unassigned	Unassigned	Unassigned
ffbb0c046ce87396ceaaa79bd8d1c636	0	0	0	0	0	0	0	0	13	0	0	0	Unassigned	Unassigned	Unassigned	Unassigned	Unassigned	Unassigned	Unassigned
a44afddca3d4be63ba099755c7077871	0	0	0	0	14	0	0	0	0	0	0	0	Bacteria	Proteobacteria	Gammaproteobacteria	Betaproteobacteriales	Burkholderiaceae	uncultured	Unassigned
c8aa7f1fa4d853d0676bd549a3704613	0	0	0	0	0	14	0	9	0	0	0	10	Bacteria	Bacteroidetes	Bacteroidia	Chitinophagales	Chitinophagaceae	uncultured	Unassigned
52ee603f96e624fa851edd69966c9a96	0	0	0	0	0	0	0	0	0	0	0	1	Bacteria	Bacteroidetes	Bacteroidia	Flavobacteriales	Cryomorphaceae	uncultured	uncultured bacterium
6833b88316b5811384d86cf831a23e96	0	0	0	0	0	0	0	0	0	0	0	1	Bacteria	Bacteroidetes	Bacteroidia	Flavobacteriales	Cryomorphaceae	uncultured	Unassigned
eea33addc86e7063023fa6eed5d5a51f	0	0	0	0	0	0	0	0	0	0	0	2	Bacteria	Bacteroidetes	Bacteroidia	Flavobacteriales	Cryomorphaceae	uncultured	uncultured bacterium
d0ff7e446f5398e82c7f3b5d1fdcdffe	0	0	0	1	0	0	0	0	0	0	0	0	Bacteria	Planctomycetes	Planctomycetacia	Gemmatales	Gemmataceae	uncultured	uncultured bacterium
380ac6471f748d02295edf7d64c0bd51	0	0	0	8	0	0	0	0	0	0	0	0	Bacteria	Proteobacteria	Deltaproteobacteria	Myxococcales	Sandaracinaceae	uncultured	Unassigned
065545e3ae3ea08910517a85c15a031a	0	0	0	6	0	0	0	0	0	0	0	0	Bacteria	Planctomycetes	Planctomycetacia	Pirellulales	Pirellulaceae	uncultured	uncultured organism
033fbddea1713b9fefae90b8fbf8590a	2	0	0	107	6	0	0	0	0	0	0	0	Bacteria	Proteobacteria	Alphaproteobacteria	Rhizobiales	Rhizobiales Incertae Sedis	uncultured	uncultured bacterium
2f1d0407294f19e47ece4382a21c840c	0	0	0	2	0	0	0	0	0	0	0	0	Bacteria	Proteobacteria	Alphaproteobacteria	Rhizobiales	Xanthobacteraceae	uncultured	uncultured bacterium
c43f459666fdd611a5658aa7b2d89c35	0	0	0	28	0	0	0	0	0	0	0	0	Bacteria	Proteobacteria	Alphaproteobacteria	Rhizobiales	Rhizobiales Incertae Sedis	uncultured	uncultured bacterium
e122167d3f139040e0590674eed58f9e	0	1	0	0	0	0	0	0	0	0	0	0	Bacteria	Proteobacteria	Alphaproteobacteria	Rhizobiales	Rhizobiaceae	uncultured	uncultured bacterium
f03406b2b83bcc125ea930a786a8fd5d	0	0	0	0	0	0	0	0	0	0	0	1	Bacteria	Proteobacteria	Alphaproteobacteria	Rhizobiales	Methyloligellaceae	uncultured	Unassigned
9a49d8a21cdbc6e56579f5aa03a83ff4	0	0	0	0	0	0	0	0	43	0	0	0	Bacteria	Proteobacteria	Alphaproteobacteria	Rhodobacterales	Rhodobacteraceae	uncultured	Unassigned
bb33e4f43596c8b74c6ef944496e4849	0	0	0	0	0	8	0	0	31	0	0	0	Bacteria	Proteobacteria	Alphaproteobacteria	Rickettsiales	Rickettsiaceae	uncultured	Unassigned
2a0918aa7a60aeaa4e28182e387cdd93	0	0	0	0	0	0	0	77	0	0	0	0	Bacteria	Proteobacteria	Alphaproteobacteria	Sphingomonadales	Sphingomonadaceae	uncultured	uncultured bacterium
3a021d1996038abdd34159922834e22a	0	0	0	0	0	0	14	0	0	0	0	0	Bacteria	Proteobacteria	Alphaproteobacteria	Sphingomonadales	Sphingomonadaceae	uncultured	uncultured bacterium
5d9e34d72699909b265b54fe5f19864b	0	0	0	0	0	0	0	0	0	0	0	1	Bacteria	Proteobacteria	Alphaproteobacteria	Sphingomonadales	Sphingomonadaceae	uncultured	uncultured bacterium
da6809c66239a4d669fda1147b583b64	0	0	0	0	0	0	35	0	0	0	0	0	Bacteria	Proteobacteria	Alphaproteobacteria	Sphingomonadales	Sphingomonadaceae	uncultured	uncultured bacterium
f43b831035691bb9849189353d3cb928	0	0	0	0	0	0	0	2	0	0	0	0	Bacteria	Proteobacteria	Alphaproteobacteria	Sphingomonadales	Sphingomonadaceae	uncultured	uncultured bacterium
fd4d71db37e86b85742a0f9f917917ed	0	0	0	0	0	0	13	0	0	0	0	0	Bacteria	Proteobacteria	Alphaproteobacteria	Sphingomonadales	Sphingomonadaceae	uncultured	uncultured bacterium
63dce891200f690d97f70cfd9200e030	0	0	0	3	0	0	0	0	0	0	0	0	Bacteria	Proteobacteria	Gammaproteobacteria	Betaproteobacteriales	SC-I-84	uncultured bacterium	uncultured bacterium
d54589b2e5c46bfd38dd52776c06eb00	0	0	0	0	0	0	0	0	0	0	0	1	Bacteria	Patescibacteria	Gracilibacteria	Candidatus Peregrinibacteria	uncultured bacterium	uncultured bacterium	uncultured bacterium
4e3bc8215b0cddaeb9466bf7584e142d	0	0	0	0	0	0	7	0	0	0	0	0	Bacteria	Proteobacteria	Alphaproteobacteria	Rhodospirillales	uncultured	uncultured bacterium	uncultured bacterium
2aa145d2fdfbc1908e56d53beb066aa4	0	0	0	0	0	0	0	0	0	0	0	147	Bacteria	Proteobacteria	Gammaproteobacteria	Betaproteobacteriales	Burkholderiaceae	Variovorax	Unassigned
2e64eec4bec6c29271ee1f6a47c3cb40	0	0	0	0	19	17	34	25	0	44	0	96	Bacteria	Proteobacteria	Gammaproteobacteria	Betaproteobacteriales	Burkholderiaceae	Variovorax	Unassigned
ba0a120aa662f44604f1ac759bca638b	0	0	0	0	0	0	1	0	0	0	0	0	Bacteria	Proteobacteria	Gammaproteobacteria	Betaproteobacteriales	Burkholderiaceae	Variovorax	Unassigned
cb49d1c267ec7b2e7ba49979eb971206	0	0	0	0	0	0	0	0	0	0	0	38	Bacteria	Proteobacteria	Gammaproteobacteria	Betaproteobacteriales	Burkholderiaceae	Variovorax	Unassigned
01cc45130b014dfaf32372a3bf2a5b23	0	0	0	0	0	0	0	18	0	0	0	0	Bacteria	Proteobacteria	Gammaproteobacteria	Vibrionales	Vibrionaceae	Vibrio	Unassigned
027c25f3f840f95c0206747aabc5247b	4	0	0	0	0	0	0	0	0	0	0	0	Bacteria	Proteobacteria	Gammaproteobacteria	Vibrionales	Vibrionaceae	Vibrio	Unassigned
0609ff90e5c062a39a8c8c999ee1df03	0	0	0	0	0	0	27	0	0	0	0	0	Bacteria	Proteobacteria	Gammaproteobacteria	Vibrionales	Vibrionaceae	Vibrio	Unassigned
0683ba31960f680f7fb8143e03eb6b87	0	0	0	6	0	0	0	0	0	0	0	0	Bacteria	Proteobacteria	Gammaproteobacteria	Vibrionales	Vibrionaceae	Vibrio	Unassigned
06e9b7549ee8442c80809cd27389626f	0	0	0	0	0	0	8	0	0	0	0	0	Bacteria	Proteobacteria	Gammaproteobacteria	Vibrionales	Vibrionaceae	Vibrio	Unassigned
08289cc718c0ae91ee76fe38ca32c58a	0	0	0	0	0	0	0	0	0	0	0	10	Bacteria	Proteobacteria	Gammaproteobacteria	Vibrionales	Vibrionaceae	Vibrio	Unassigned
0b302d44e8429786898d9591669fb7c5	0	9	0	0	0	0	16	0	0	0	0	8	Bacteria	Proteobacteria	Gammaproteobacteria	Vibrionales	Vibrionaceae	Vibrio	Unassigned
0cc13cdd810a63353a49d97fec06b994	0	0	0	0	0	86	0	0	0	0	0	0	Bacteria	Proteobacteria	Gammaproteobacteria	Vibrionales	Vibrionaceae	Vibrio	Vibrio parahaemolyticus
0e99ce6c7031e0333c7e5e0b920a9808	0	0	0	0	0	0	0	0	0	25	0	0	Bacteria	Proteobacteria	Gammaproteobacteria	Vibrionales	Vibrionaceae	Vibrio	Unassigned
0f524dbcfbbf7178bf14f186f43777e4	20	66	38	47	134	501	836	910	0	90	7	343	Bacteria	Proteobacteria	Gammaproteobacteria	Vibrionales	Vibrionaceae	Vibrio	Vibrio parahaemolyticus
101d671d898825c5a4afed59f8dc34d9	0	0	0	0	0	0	0	0	0	0	0	9	Bacteria	Proteobacteria	Gammaproteobacteria	Vibrionales	Vibrionaceae	Vibrio	Unassigned
12e4af09f2d9ca5c7554ebada7f92bc3	0	0	0	0	0	0	0	0	0	0	0	65	Bacteria	Proteobacteria	Gammaproteobacteria	Vibrionales	Vibrionaceae	Vibrio	Unassigned
12f05c98527eac87471ea85e994870db	0	0	0	0	0	0	7	0	0	0	0	0	Bacteria	Proteobacteria	Gammaproteobacteria	Vibrionales	Vibrionaceae	Vibrio	Vibrio parahaemolyticus
141874c257e1b2a3233b3d3ab99982b5	0	0	0	0	0	0	32	90	0	0	0	0	Bacteria	Proteobacteria	Gammaproteobacteria	Vibrionales	Vibrionaceae	Vibrio	Unassigned
141cbc9067636a0bc056acc5b0aea6d9	0	0	0	0	0	0	0	0	0	0	0	82	Bacteria	Proteobacteria	Gammaproteobacteria	Vibrionales	Vibrionaceae	Vibrio	Unassigned
17e2fc1d0d23b134a9faa0ef0b0bf1fe	0	0	0	0	0	0	0	0	0	0	0	1	Bacteria	Proteobacteria	Gammaproteobacteria	Vibrionales	Vibrionaceae	Vibrio	Unassigned
1b14ebc5c829e7486f2ad8fd2fad3edc	0	0	0	0	0	0	4	0	0	0	0	0	Bacteria	Proteobacteria	Gammaproteobacteria	Vibrionales	Vibrionaceae	Vibrio	Unassigned
1c68fa307ca500529f9282f33843ba74	0	0	0	4	0	0	0	0	0	0	0	0	Bacteria	Proteobacteria	Gammaproteobacteria	Vibrionales	Vibrionaceae	Vibrio	Unassigned
1eb2fde3d78d50782164941ee54ef0de	0	0	0	0	0	0	0	8	0	0	0	0	Bacteria	Proteobacteria	Gammaproteobacteria	Vibrionales	Vibrionaceae	Vibrio	Unassigned
1f7e1efb1d4b96618a30a92741464b8b	0	0	0	0	26	0	0	0	0	0	0	0	Bacteria	Proteobacteria	Gammaproteobacteria	Vibrionales	Vibrionaceae	Vibrio	Unassigned
25f937169e1cfa07fea015a2fbda8025	0	0	0	0	0	0	0	0	0	0	0	25	Bacteria	Proteobacteria	Gammaproteobacteria	Vibrionales	Vibrionaceae	Vibrio	Vibrio parahaemolyticus
2675cde17905c302a167b5ffb160c7aa	0	0	0	0	0	0	0	0	0	0	0	7	Bacteria	Proteobacteria	Gammaproteobacteria	Vibrionales	Vibrionaceae	Vibrio	Vibrio parahaemolyticus
26980ee0ae235ce5776b917ac3cac335	0	0	0	0	0	0	0	0	0	0	0	8	Bacteria	Proteobacteria	Gammaproteobacteria	Vibrionales	Vibrionaceae	Vibrio	Unassigned
271545958f253c61109f600158cb68f5	0	0	0	0	0	0	0	0	0	0	0	10	Bacteria	Proteobacteria	Gammaproteobacteria	Vibrionales	Vibrionaceae	Vibrio	Unassigned
27208289373f0d7323ba59516d822d58	0	0	0	0	0	354	105	0	0	0	0	95	Bacteria	Proteobacteria	Gammaproteobacteria	Vibrionales	Vibrionaceae	Vibrio	Unassigned
272e1e55dd48ca05b4d2ffccee1e312f	0	0	0	0	0	0	0	0	0	0	0	5	Bacteria	Proteobacteria	Gammaproteobacteria	Vibrionales	Vibrionaceae	Vibrio	Unassigned
27bdc7549f4d3860054af36ce89a1563	0	0	0	0	0	0	0	0	0	0	31	0	Bacteria	Proteobacteria	Gammaproteobacteria	Vibrionales	Vibrionaceae	Vibrio	Unassigned
28cf3a8540f9209b9938b29cb5cc66a0	0	0	0	0	0	0	20	33	0	0	0	0	Bacteria	Proteobacteria	Gammaproteobacteria	Vibrionales	Vibrionaceae	Vibrio	Unassigned
2945b75d05e329d0ef4a8b5153d58f96	0	0	0	0	0	0	0	0	0	0	0	165	Bacteria	Proteobacteria	Gammaproteobacteria	Vibrionales	Vibrionaceae	Vibrio	Unassigned
29be1ec4433787c5d3cfa14d882629dc	0	0	0	0	0	0	0	0	0	0	0	9	Bacteria	Proteobacteria	Gammaproteobacteria	Vibrionales	Vibrionaceae	Vibrio	Unassigned
29f26c2193e6aeb02aa99d1b8189f0e0	0	0	0	0	0	0	0	0	0	0	0	136	Bacteria	Proteobacteria	Gammaproteobacteria	Vibrionales	Vibrionaceae	Vibrio	Unassigned
2e1eaafb7059bd4b7d2b6610fe599464	0	0	0	0	0	0	0	0	0	0	5909	4	Bacteria	Proteobacteria	Gammaproteobacteria	Vibrionales	Vibrionaceae	Vibrio	Vibrio cholerae
310fa61312678b8a0dd6ab2b57bb7d60	0	0	0	0	0	0	0	0	0	0	23	0	Bacteria	Proteobacteria	Gammaproteobacteria	Vibrionales	Vibrionaceae	Vibrio	Vibrio cholerae
338ff166e4e243e52a1efebaaa89401e	0	12	0	0	0	0	0	0	0	0	0	0	Bacteria	Proteobacteria	Gammaproteobacteria	Vibrionales	Vibrionaceae	Vibrio	Unassigned
33d3d103be93cd840c7e1579591efc3c	0	0	0	0	0	0	2	0	0	0	0	0	Bacteria	Proteobacteria	Gammaproteobacteria	Vibrionales	Vibrionaceae	Vibrio	Unassigned
3513d7aafd5796175736b475304c479d	0	0	0	0	0	0	5	0	0	0	0	0	Bacteria	Proteobacteria	Gammaproteobacteria	Vibrionales	Vibrionaceae	Vibrio	Unassigned
3595c3bd694f558641d615de39c51060	0	0	0	0	0	0	0	0	0	0	0	8	Bacteria	Proteobacteria	Gammaproteobacteria	Vibrionales	Vibrionaceae	Vibrio	Unassigned
36c624959d66080e4388079f88ecd3ff	0	0	0	0	0	0	0	0	0	0	0	15	Bacteria	Proteobacteria	Gammaproteobacteria	Vibrionales	Vibrionaceae	Vibrio	Unassigned
382242172ca08d1a56f7296474292d6a	0	0	0	0	0	0	0	0	0	0	699	0	Bacteria	Proteobacteria	Gammaproteobacteria	Vibrionales	Vibrionaceae	Vibrio	Vibrio cholerae
389349cfa5bf45f54dce492cce2d5d72	0	0	0	0	0	199	0	0	0	0	0	0	Bacteria	Proteobacteria	Gammaproteobacteria	Vibrionales	Vibrionaceae	Vibrio	Unassigned
390a11ef9a5c40a32c14c78838e5d1ff	0	0	0	0	0	0	0	0	0	0	0	53	Bacteria	Proteobacteria	Gammaproteobacteria	Vibrionales	Vibrionaceae	Vibrio	Unassigned
3aa143174345e75a5c2749fdaec4c173	0	0	0	0	31	0	0	0	0	0	0	0	Bacteria	Proteobacteria	Gammaproteobacteria	Vibrionales	Vibrionaceae	Vibrio	Unassigned
3bc14d37f34a564ac0e77cde5a91570f	0	0	0	0	0	52	0	0	0	0	0	0	Bacteria	Proteobacteria	Gammaproteobacteria	Vibrionales	Vibrionaceae	Vibrio	Unassigned
3bd7959b7d0204db52c058e22041578d	0	0	0	0	0	0	0	40	0	0	0	0	Bacteria	Proteobacteria	Gammaproteobacteria	Vibrionales	Vibrionaceae	Vibrio	Unassigned
3cc342493d98b97e8da86091e4772e00	0	0	0	0	0	0	0	1	0	0	0	0	Bacteria	Proteobacteria	Gammaproteobacteria	Vibrionales	Vibrionaceae	Vibrio	Unassigned
3d27e93baff2d67d75945abdf4cd7f59	0	0	0	0	0	0	2	0	0	0	0	0	Bacteria	Proteobacteria	Gammaproteobacteria	Vibrionales	Vibrionaceae	Vibrio	Unassigned
3dbc8b019b7fe8e7aeb8c4b9286959d9	0	0	0	0	0	110	0	0	0	0	0	0	Bacteria	Proteobacteria	Gammaproteobacteria	Vibrionales	Vibrionaceae	Vibrio	Vibrio parahaemolyticus
3e3aea43b6747290e14bd0dca125fd06	0	2	0	19	16	16	128	108	0	19	0	49	Bacteria	Proteobacteria	Gammaproteobacteria	Vibrionales	Vibrionaceae	Vibrio	Unassigned
3e453294db8627058cd9e55750d5cb27	0	0	0	0	0	0	0	0	0	0	0	173	Bacteria	Proteobacteria	Gammaproteobacteria	Vibrionales	Vibrionaceae	Vibrio	Unassigned
4370a002bf199c95219ad253d59c3d07	0	0	0	0	0	0	0	0	0	0	0	52	Bacteria	Proteobacteria	Gammaproteobacteria	Vibrionales	Vibrionaceae	Vibrio	Vibrio parahaemolyticus
45c8e3766b1d2515485dbdec6b4c0dc4	0	0	0	0	0	0	0	39	0	0	192	0	Bacteria	Proteobacteria	Gammaproteobacteria	Vibrionales	Vibrionaceae	Vibrio	Unassigned
47280d333cccc2f858f21843036b92a1	0	0	0	0	0	0	0	0	0	0	0	7	Bacteria	Proteobacteria	Gammaproteobacteria	Vibrionales	Vibrionaceae	Vibrio	Vibrio parahaemolyticus
4773a7386023adeda04ecaa5371ff4d3	0	0	0	0	0	0	0	0	0	0	0	19	Bacteria	Proteobacteria	Gammaproteobacteria	Vibrionales	Vibrionaceae	Vibrio	Vibrio parahaemolyticus
4cffaa4a2450531ff1fab071c5cfbb64	0	0	0	0	0	0	0	8	0	0	2363	0	Bacteria	Proteobacteria	Gammaproteobacteria	Vibrionales	Vibrionaceae	Vibrio	Vibrio cholerae
50737b34afc49de9613cc71a63b999ee	0	0	0	0	0	0	1	0	0	0	0	0	Bacteria	Proteobacteria	Gammaproteobacteria	Vibrionales	Vibrionaceae	Vibrio	Unassigned
52cf54937cda800044eacbd3c64fa700	0	0	0	0	0	0	0	0	0	0	0	2	Bacteria	Proteobacteria	Gammaproteobacteria	Vibrionales	Vibrionaceae	Vibrio	Unassigned
54d9aec6389e6a976650ef5dbaa8eed7	0	0	0	0	3	0	0	0	0	0	0	0	Bacteria	Proteobacteria	Gammaproteobacteria	Vibrionales	Vibrionaceae	Vibrio	Unassigned
55283ea76a27f5a0dd89a3190ed24c8a	0	0	0	0	0	0	0	0	0	0	0	45	Bacteria	Proteobacteria	Gammaproteobacteria	Vibrionales	Vibrionaceae	Vibrio	Unassigned
57c55e6e3606bb591a892c0097166630	0	0	0	0	10	0	0	0	0	0	0	0	Bacteria	Proteobacteria	Gammaproteobacteria	Vibrionales	Vibrionaceae	Vibrio	Unassigned
5acb9cb59b71fe809ec3f29775654618	0	13	0	0	0	0	0	0	0	0	0	0	Bacteria	Proteobacteria	Gammaproteobacteria	Vibrionales	Vibrionaceae	Vibrio	Unassigned
5e36cadf12e6bc57d714a41fdf33416d	0	0	0	0	0	0	0	53	0	0	0	0	Bacteria	Proteobacteria	Gammaproteobacteria	Vibrionales	Vibrionaceae	Vibrio	Unassigned
5f28616db7f92e804ac278b3c5b68a6a	0	0	0	0	0	0	0	2	0	0	0	0	Bacteria	Proteobacteria	Gammaproteobacteria	Vibrionales	Vibrionaceae	Vibrio	Unassigned
62005fc2f366da453b97efca7dad1213	0	0	0	0	0	43	0	0	0	0	0	0	Bacteria	Proteobacteria	Gammaproteobacteria	Vibrionales	Vibrionaceae	Vibrio	Unassigned
64bbeefd41561a02c6542dca04a4b4b4	0	0	0	18	0	0	0	0	0	0	0	0	Bacteria	Proteobacteria	Gammaproteobacteria	Vibrionales	Vibrionaceae	Vibrio	Unassigned
67aaa51de875c73f846990660f6e0372	0	0	0	0	0	0	0	0	0	0	0	1	Bacteria	Proteobacteria	Gammaproteobacteria	Vibrionales	Vibrionaceae	Vibrio	Unassigned
67b57f5b65377e281bfa38a6a4d25c3c	0	0	0	0	50	0	0	0	0	0	0	0	Bacteria	Proteobacteria	Gammaproteobacteria	Vibrionales	Vibrionaceae	Vibrio	Vibrio parahaemolyticus
682a940928d2932e9d62e6fba54307b4	0	0	0	0	4	0	0	0	0	0	0	0	Bacteria	Proteobacteria	Gammaproteobacteria	Vibrionales	Vibrionaceae	Vibrio	Vibrio parahaemolyticus
6afa0f061bfb4b2425c4700fa9fd5853	0	0	0	0	0	0	0	0	0	0	0	11	Bacteria	Proteobacteria	Gammaproteobacteria	Vibrionales	Vibrionaceae	Vibrio	Unassigned
6cef36be8bae6175af4765fe282532b8	0	1	0	13	22	11	126	78	0	11	0	779	Bacteria	Proteobacteria	Gammaproteobacteria	Vibrionales	Vibrionaceae	Vibrio	Unassigned
6e73627b52878d25248f81cb674a321f	0	0	2	0	0	0	0	0	0	0	0	0	Bacteria	Proteobacteria	Gammaproteobacteria	Vibrionales	Vibrionaceae	Vibrio	Unassigned
6f00e52a53d05722c0b647b67552f19d	0	0	0	0	0	0	0	0	0	0	194	0	Bacteria	Proteobacteria	Gammaproteobacteria	Vibrionales	Vibrionaceae	Vibrio	Unassigned
6f9dfb3e36fcf24633125d81c8b8252a	0	0	0	0	0	0	1	0	0	0	0	0	Bacteria	Proteobacteria	Gammaproteobacteria	Vibrionales	Vibrionaceae	Vibrio	Unassigned
726773602582d6cae12f97c9317567ac	0	0	0	0	0	33	0	0	0	0	0	0	Bacteria	Proteobacteria	Gammaproteobacteria	Vibrionales	Vibrionaceae	Vibrio	Unassigned
72935001715cda9b0d7f223bc928e9c5	0	8	0	0	0	0	0	0	0	0	0	0	Bacteria	Proteobacteria	Gammaproteobacteria	Vibrionales	Vibrionaceae	Vibrio	Unassigned
75598ef200971846690eb7dee501de13	0	0	0	0	0	54	0	0	0	0	0	0	Bacteria	Proteobacteria	Gammaproteobacteria	Vibrionales	Vibrionaceae	Vibrio	Vibrio parahaemolyticus
785a74ce4c017ce2aedfcd2465f88e50	0	0	0	0	0	0	0	0	0	13	0	0	Bacteria	Proteobacteria	Gammaproteobacteria	Vibrionales	Vibrionaceae	Vibrio	Unassigned
7d3b805136f2c2e4315886d541606579	0	0	0	0	0	0	0	0	0	0	0	1388	Bacteria	Proteobacteria	Gammaproteobacteria	Vibrionales	Vibrionaceae	Vibrio	Unassigned
7e92982648e47378b2dd8c927c10eafb	0	0	0	0	0	0	0	0	0	0	0	5	Bacteria	Proteobacteria	Gammaproteobacteria	Vibrionales	Vibrionaceae	Vibrio	Unassigned
80161e5ab0b5973cdce3a10bb29fc3b8	0	0	0	0	0	0	0	30	0	0	0	0	Bacteria	Proteobacteria	Gammaproteobacteria	Vibrionales	Vibrionaceae	Vibrio	Unassigned
84a5bf18f09308f7efe5d951a181ca58	0	0	0	0	0	4	0	0	0	0	0	61	Bacteria	Proteobacteria	Gammaproteobacteria	Vibrionales	Vibrionaceae	Vibrio	Unassigned
85fb7c411d0816897a9ffcfed31f9ffa	0	0	0	0	0	0	0	0	0	0	0	24	Bacteria	Proteobacteria	Gammaproteobacteria	Vibrionales	Vibrionaceae	Vibrio	Unassigned
881851ded75a1e8b85bd77cfd4569669	0	0	0	0	0	0	0	0	0	0	0	6	Bacteria	Proteobacteria	Gammaproteobacteria	Vibrionales	Vibrionaceae	Vibrio	Vibrio parahaemolyticus
8830593476561579b95f4e8bec6d9089	0	15	0	0	0	0	0	0	0	0	0	0	Bacteria	Proteobacteria	Gammaproteobacteria	Vibrionales	Vibrionaceae	Vibrio	Vibrio parahaemolyticus
8ee7fd795b787c6a3809672911ba2930	0	49	33	0	73	96	282	148	65	37	0	99	Bacteria	Proteobacteria	Gammaproteobacteria	Vibrionales	Vibrionaceae	Vibrio	Unassigned
98420a7adfa9eb78a05b0e3bb065afdf	0	0	0	0	0	0	0	0	0	0	0	5	Bacteria	Proteobacteria	Gammaproteobacteria	Vibrionales	Vibrionaceae	Vibrio	Vibrio parahaemolyticus
99347e0e3f94525967f8437c4e6d55bf	0	0	2	0	0	0	0	0	0	0	0	0	Bacteria	Proteobacteria	Gammaproteobacteria	Vibrionales	Vibrionaceae	Vibrio	Unassigned
99bbc58ea124d840223bc8239a528831	0	0	0	0	20	0	0	0	0	0	0	0	Bacteria	Proteobacteria	Gammaproteobacteria	Vibrionales	Vibrionaceae	Vibrio	Unassigned
9be2dfbe25b34df810cd5e871ed639e8	0	0	11	0	0	0	0	0	0	0	0	0	Bacteria	Proteobacteria	Gammaproteobacteria	Vibrionales	Vibrionaceae	Vibrio	Unassigned
9c514cfb89e57b52fe9710daf9bfcd92	0	0	0	0	7	0	0	0	0	0	0	0	Bacteria	Proteobacteria	Gammaproteobacteria	Vibrionales	Vibrionaceae	Vibrio	Unassigned
9df47a0a8239bae0be73a842d2185075	0	0	0	0	0	0	6	0	0	0	0	0	Bacteria	Proteobacteria	Gammaproteobacteria	Vibrionales	Vibrionaceae	Vibrio	Vibrio parahaemolyticus
9e100f110d101ce3aebd8cbcd93b6a62	0	0	0	16	0	0	83	202	0	0	0	160	Bacteria	Proteobacteria	Gammaproteobacteria	Vibrionales	Vibrionaceae	Vibrio	Unassigned
9fd42e25dc91585a3b2c5c156cf0f16f	0	0	0	0	0	0	0	0	0	0	1	0	Bacteria	Proteobacteria	Gammaproteobacteria	Vibrionales	Vibrionaceae	Vibrio	Vibrio cholerae
a091446a9e19b9c6e1094033554505f4	0	0	0	0	0	0	0	41	0	0	0	0	Bacteria	Proteobacteria	Gammaproteobacteria	Vibrionales	Vibrionaceae	Vibrio	Unassigned
a11039324052e951b0a7c1ca34232c88	0	0	0	0	0	0	0	41	0	0	0	0	Bacteria	Proteobacteria	Gammaproteobacteria	Vibrionales	Vibrionaceae	Vibrio	Unassigned
a83f6e98f92fe9c77239bac6db960b37	0	21	0	0	0	0	0	0	0	0	0	0	Bacteria	Proteobacteria	Gammaproteobacteria	Vibrionales	Vibrionaceae	Vibrio	Unassigned
aa349f22d9900f2e71cd056800fa3121	0	0	0	0	0	0	0	0	0	0	0	145	Bacteria	Proteobacteria	Gammaproteobacteria	Vibrionales	Vibrionaceae	Vibrio	Unassigned
ad6da5d50688771a8b04780e254cd7a4	0	0	0	0	0	0	0	12	0	0	0	0	Bacteria	Proteobacteria	Gammaproteobacteria	Vibrionales	Vibrionaceae	Vibrio	Unassigned
b303c36007e837a6032b90085664060d	0	0	0	0	0	64	0	0	0	0	0	0	Bacteria	Proteobacteria	Gammaproteobacteria	Vibrionales	Vibrionaceae	Vibrio	Vibrio parahaemolyticus
b40660c36ae66186fd922a19f88ddfbf	0	0	0	0	0	0	0	0	0	0	0	102	Bacteria	Proteobacteria	Gammaproteobacteria	Vibrionales	Vibrionaceae	Vibrio	Unassigned
b429df85a4dce60bb1769ea2afbca246	0	0	0	0	0	98	0	0	0	0	0	0	Bacteria	Proteobacteria	Gammaproteobacteria	Vibrionales	Vibrionaceae	Vibrio	Unassigned
b44df96680d38aecd13812c0ce545531	0	0	0	0	0	0	0	88	0	0	0	0	Bacteria	Proteobacteria	Gammaproteobacteria	Vibrionales	Vibrionaceae	Vibrio	Unassigned
b5c991a2e391b0052894f44b9f4d641e	0	0	0	0	0	0	9	0	0	0	0	0	Bacteria	Proteobacteria	Gammaproteobacteria	Vibrionales	Vibrionaceae	Vibrio	Unassigned
b8a8da40691f29532c8fc5939aabfb3f	0	0	0	0	0	0	0	0	0	0	0	88	Bacteria	Proteobacteria	Gammaproteobacteria	Vibrionales	Vibrionaceae	Vibrio	Unassigned
b91758006bda51696e9f9ca915ea71da	0	0	0	14	0	0	0	0	0	0	0	0	Bacteria	Proteobacteria	Gammaproteobacteria	Vibrionales	Vibrionaceae	Vibrio	Unassigned
bac582dd573ad6cd0790c0ad262ae7c3	0	0	0	0	0	0	0	31	0	0	0	0	Bacteria	Proteobacteria	Gammaproteobacteria	Vibrionales	Vibrionaceae	Vibrio	Vibrio parahaemolyticus
bb6e01969809818735d967cb670e3540	0	0	0	0	0	0	0	3	0	0	0	0	Bacteria	Proteobacteria	Gammaproteobacteria	Vibrionales	Vibrionaceae	Vibrio	Unassigned
bd129d1f18346f2baf770f092cc0ff71	0	0	0	0	0	0	0	0	0	0	0	3	Bacteria	Proteobacteria	Gammaproteobacteria	Vibrionales	Vibrionaceae	Vibrio	Unassigned
c0d79aefb6c66921a3315dcead45c68c	0	23	0	0	0	0	0	0	0	0	0	0	Bacteria	Proteobacteria	Gammaproteobacteria	Vibrionales	Vibrionaceae	Vibrio	Vibrio parahaemolyticus
c3a9efc9b2ddc40392a34e57554d392f	0	0	0	0	0	0	0	0	47	0	0	0	Bacteria	Proteobacteria	Gammaproteobacteria	Vibrionales	Vibrionaceae	Vibrio	Unassigned
c423ecd53863f7aa9230fd6a81336bd2	0	0	0	0	0	0	0	41	0	0	0	0	Bacteria	Proteobacteria	Gammaproteobacteria	Vibrionales	Vibrionaceae	Vibrio	Unassigned
c43cf4dd9dd8d3f0e42569bdd0438689	0	19	0	0	0	0	0	0	0	0	0	0	Bacteria	Proteobacteria	Gammaproteobacteria	Vibrionales	Vibrionaceae	Vibrio	Unassigned
c7eb321e46e24846f70802563dd2ff0f	0	0	0	0	0	0	0	47	0	0	0	0	Bacteria	Proteobacteria	Gammaproteobacteria	Vibrionales	Vibrionaceae	Vibrio	Vibrio parahaemolyticus
c867c1ac452f1980fb162c1b33caa239	0	0	0	8	0	0	0	0	0	0	0	0	Bacteria	Proteobacteria	Gammaproteobacteria	Vibrionales	Vibrionaceae	Vibrio	Unassigned
d3e37d01a5bb464d55cb6e2f0bbd18c6	0	0	0	0	0	116	0	0	0	0	0	0	Bacteria	Proteobacteria	Gammaproteobacteria	Vibrionales	Vibrionaceae	Vibrio	Unassigned
da52a2065e6abd04c6272a95b8e4bb92	0	0	0	0	0	0	0	0	0	12	0	0	Bacteria	Proteobacteria	Gammaproteobacteria	Vibrionales	Vibrionaceae	Vibrio	Unassigned
db761d698584111348c2ac29a69b21be	0	91	10	29	66	142	525	251	0	24	4	121	Bacteria	Proteobacteria	Gammaproteobacteria	Vibrionales	Vibrionaceae	Vibrio	Unassigned
dbda72d3c9186b504be5f3c6988af2f1	0	0	0	0	12	0	0	0	0	0	0	0	Bacteria	Proteobacteria	Gammaproteobacteria	Vibrionales	Vibrionaceae	Vibrio	Unassigned
dc169e386ab4d7f9ca30c93a39100501	0	0	0	0	0	0	0	0	0	0	0	45	Bacteria	Proteobacteria	Gammaproteobacteria	Vibrionales	Vibrionaceae	Vibrio	Vibrio parahaemolyticus
dc512691c9eaf0aad65bcb4ed3c46606	0	0	0	0	0	0	0	0	0	5	0	0	Bacteria	Proteobacteria	Gammaproteobacteria	Vibrionales	Vibrionaceae	Vibrio	Unassigned
dcaa301300a4d83914bd137ad1fc6449	0	0	0	0	0	0	0	52	0	5	0	0	Bacteria	Proteobacteria	Gammaproteobacteria	Vibrionales	Vibrionaceae	Vibrio	Unassigned
dd759efd0fe9f4e4a5708f3a3a9d2511	0	0	0	0	0	0	7	0	0	0	0	0	Bacteria	Proteobacteria	Gammaproteobacteria	Vibrionales	Vibrionaceae	Vibrio	Unassigned
ddb99f0889cc1e7ad1ed84ce26516f6a	0	0	0	0	0	0	0	27	0	0	0	0	Bacteria	Proteobacteria	Gammaproteobacteria	Vibrionales	Vibrionaceae	Vibrio	Unassigned
de42852654025bc78d1da5611009cb29	0	0	0	0	0	0	28	0	0	0	0	0	Bacteria	Proteobacteria	Gammaproteobacteria	Vibrionales	Vibrionaceae	Vibrio	Unassigned
e2df9c24d5a14c951e51cb595473812b	0	0	0	0	0	0	0	0	0	0	0	136	Bacteria	Proteobacteria	Gammaproteobacteria	Vibrionales	Vibrionaceae	Vibrio	Unassigned
e64d29bc805b6b6d3d551c7657b947b5	0	0	0	0	0	0	0	0	0	13	0	0	Bacteria	Proteobacteria	Gammaproteobacteria	Vibrionales	Vibrionaceae	Vibrio	Unassigned
e94fb49a18c3fdbd4c109d4501575672	0	0	0	0	0	0	0	42	0	0	0	0	Bacteria	Proteobacteria	Gammaproteobacteria	Vibrionales	Vibrionaceae	Vibrio	Unassigned
e9c8b6689d503e99bd8041a63cdaf39d	0	0	0	0	0	0	0	61	0	0	0	0	Bacteria	Proteobacteria	Gammaproteobacteria	Vibrionales	Vibrionaceae	Vibrio	Unassigned
eadec3cfe09f38844affbf1858963364	0	0	0	0	0	0	0	0	0	0	0	1	Bacteria	Proteobacteria	Gammaproteobacteria	Vibrionales	Vibrionaceae	Vibrio	Unassigned
edc7588676d580ffea9b0263cfd9aaac	0	0	0	0	0	0	0	57	0	0	0	0	Bacteria	Proteobacteria	Gammaproteobacteria	Vibrionales	Vibrionaceae	Vibrio	Unassigned
eef3b8614e396800ac6246db64cf1cc4	0	0	0	0	0	0	0	30	0	0	0	0	Bacteria	Proteobacteria	Gammaproteobacteria	Vibrionales	Vibrionaceae	Vibrio	Unassigned
f67a0a86243d8d728da454fc0873a467	0	0	0	0	0	0	0	0	14	0	0	0	Bacteria	Proteobacteria	Gammaproteobacteria	Vibrionales	Vibrionaceae	Vibrio	Unassigned
f74add9c76714e4c2179c0ef02b198ae	9	0	0	0	45	396	132	130	0	0	0	26	Bacteria	Proteobacteria	Gammaproteobacteria	Vibrionales	Vibrionaceae	Vibrio	Unassigned
f97870420b183e0c00c028336216bb9e	0	0	0	0	0	0	7	0	0	0	0	0	Bacteria	Proteobacteria	Gammaproteobacteria	Vibrionales	Vibrionaceae	Vibrio	Unassigned
f9ba87e226c78c26dbde7ee9fa0c1d6d	0	0	0	0	0	0	0	0	0	0	0	68	Bacteria	Proteobacteria	Gammaproteobacteria	Vibrionales	Vibrionaceae	Vibrio	Unassigned
fcbc546dc5ff534b1d67a096b2b81483	0	0	0	13	0	0	0	0	0	0	0	0	Bacteria	Proteobacteria	Gammaproteobacteria	Vibrionales	Vibrionaceae	Vibrio	Unassigned
8c405891b2171153ee2b0080c883fdef	0	0	0	0	9	0	4	0	0	0	0	0	Bacteria	Proteobacteria	Gammaproteobacteria	Betaproteobacteriales	Chromobacteriaceae	Vogesella	uncultured bacterium
f5ce134b6f5e0dd973144ca62d11b46e	0	0	0	0	0	0	3	0	0	0	0	0	Bacteria	Proteobacteria	Gammaproteobacteria	Betaproteobacteriales	Chromobacteriaceae	Vogesella	Unassigned
ffb94d9a35df7cf3fe7d0d8501a5e313	0	0	0	0	0	0	0	0	0	0	0	6	Bacteria	Proteobacteria	Gammaproteobacteria	Betaproteobacteriales	Chromobacteriaceae	Vogesella	uncultured bacterium
5b0cb143b4ca50b82d1503e60d13b1b6	0	0	0	0	0	0	0	0	0	2	0	0	Bacteria	Proteobacteria	Alphaproteobacteria	Rhizobiales	Xanthobacteraceae	Xanthobacter	Unassigned
0da838b69f690a2add1e5b38d7ced30e	0	0	0	0	0	0	0	0	0	0	0	18	Bacteria	Proteobacteria	Gammaproteobacteria	Betaproteobacteriales	Rhodocyclaceae	Zoogloea	uncultured bacterium
66b6857a5834f3b2b8787fe6c42ad7fc	0	0	0	0	0	0	0	0	0	0	0	5	Bacteria	Proteobacteria	Gammaproteobacteria	Betaproteobacteriales	Rhodocyclaceae	Zoogloea	uncultured bacterium
9ba60cfd848e612411a6f75a16cee1b0	0	0	0	0	0	0	0	0	0	0	0	37	Bacteria	Proteobacteria	Gammaproteobacteria	Betaproteobacteriales	Rhodocyclaceae	Zoogloea	Unassigned
f037809b4353d76699afbff5155e217e	0	0	0	0	0	0	0	0	0	0	0	5	Bacteria	Proteobacteria	Gammaproteobacteria	Betaproteobacteriales	Rhodocyclaceae	Zoogloea	uncultured bacterium

## Sheet: S2D_relative
Table S2D. Relative abundance per sample.
	CONTROL	CONTROL	CONTROL	CONTROL	WAF	WAF	WAF	WAF	CEWAF	CEWAF	CEWAF	CEWAF
ASV_ID	ZF-01	ZF-02	ZF-03	ZF-04	ZF-01	ZF-02	ZF-03	ZF-04	ZF-01	ZF-02	ZF-03	ZF-04	Domain	Phylum	Class	Order	Family	Genus	Species
4b72602cd3862870c077de7609758887	0	0	0	0	0	0.0606061	0	0	0	0	0	0	Bacteria	Proteobacteria	Gammaproteobacteria	Betaproteobacteriales	Burkholderiaceae	Achromobacter	Unassigned
ebeaf12265df3163b49c4ed9f7028c88	0	0	0	0	0	0	0	0	0	0	0	0.010101	Bacteria	Proteobacteria	Gammaproteobacteria	Gammaproteobacteria Incertae Sedis	Unknown Family	Acidibacter	uncultured bacterium
20449e84da0f0139e002247821efb46d	0	0	0	0	0	0	0	0	0	0	0	0.020202	Bacteria	Proteobacteria	Gammaproteobacteria	Betaproteobacteriales	Burkholderiaceae	Acidovorax	Unassigned
ad65c960358510fb7cf3f467ff4a3f17	0	0	0	0	0	0.535354	0	0	0	0	0	0	Bacteria	Proteobacteria	Gammaproteobacteria	Betaproteobacteriales	Burkholderiaceae	Acidovorax	uncultured bacterium
1cea648b0d73d3b5e23d192f537e4c54	0	0	0	0	0	0.868687	0	0	0	0	0	0	Bacteria	Proteobacteria	Gammaproteobacteria	Pseudomonadales	Moraxellaceae	Acinetobacter	Acinetobacter schindleri
2fdb1a40b5e130b04cb368c4f0c6a19c	0.030303	0	0	0	0	0	0	0	0	0	0	0	Bacteria	Proteobacteria	Gammaproteobacteria	Pseudomonadales	Moraxellaceae	Acinetobacter	Unassigned
34ff97fb1737dfb545d82ba6fc1f0b1d	0	0	0	0	0	0	0.10101	0	0	0	0	0	Bacteria	Proteobacteria	Gammaproteobacteria	Pseudomonadales	Moraxellaceae	Acinetobacter	Acinetobacter calcoaceticus
43bae5cf4c3f60f248800e3f6bc9d9d6	0	0	0	0.111111	0	0	0	0	0	0	0	0	Bacteria	Proteobacteria	Gammaproteobacteria	Pseudomonadales	Moraxellaceae	Acinetobacter	Unassigned
445eeb9838e23fcebb1aba33861cd989	0	0	0	0	0.111111	0	0	0	0	0	0	0	Bacteria	Proteobacteria	Gammaproteobacteria	Pseudomonadales	Moraxellaceae	Acinetobacter	Unassigned
4d250654a23e6ea64edfdbb94d4027e9	0	0.0808081	0	0	0	0	0	0	0	0	0	0	Bacteria	Proteobacteria	Gammaproteobacteria	Pseudomonadales	Moraxellaceae	Acinetobacter	Acinetobacter baumannii
a2a4b862b4253366e2ff046ad674befa	0	0	0	0	0	0	0.020202	0	0.0606061	0.10101	0	0.10101	Bacteria	Proteobacteria	Gammaproteobacteria	Pseudomonadales	Moraxellaceae	Acinetobacter	uncultured bacterium
aa9d0f8c6e6ee94b11de68f00cb6f3b1	0	0.040404	0	0	0	0	0	0	0	0	0	0	Bacteria	Proteobacteria	Gammaproteobacteria	Pseudomonadales	Moraxellaceae	Acinetobacter	Unassigned
b790fee6356aa2513ca8a4f98a6ea471	0	0	0	0	0	0	0	0.383838	0	0	0	0	Bacteria	Proteobacteria	Gammaproteobacteria	Pseudomonadales	Moraxellaceae	Acinetobacter	Unassigned
c9688588309c4c624421c7f177507a54	0	0	0	0	0	0	0.10101	0	0	0.0808081	0	0.10101	Bacteria	Proteobacteria	Gammaproteobacteria	Pseudomonadales	Moraxellaceae	Acinetobacter	Unassigned
e65fe014ffd9f7f07b97af3d884bda79	0	0.151515	0	0	0	0	0	0	0	0	0	0	Bacteria	Proteobacteria	Gammaproteobacteria	Pseudomonadales	Moraxellaceae	Acinetobacter	Unassigned
e7914025db5f39625860dc4e56782796	0	0	0	0.040404	0	0	0	0	0	0.0909091	0	0	Bacteria	Proteobacteria	Gammaproteobacteria	Pseudomonadales	Moraxellaceae	Acinetobacter	Acinetobacter calcoaceticus
23910f0587d7b2d06dd9eb597fd3150d	0	0	0	0	0	0	0	0	0	0	0	0.141414	Bacteria	Proteobacteria	Gammaproteobacteria	Pasteurellales	Pasteurellaceae	Actinobacillus	Unassigned
14667b92164c73f3e113d173656bcbeb	0	0	0	0	0	0	0	0	0	0	0	0.171717	Bacteria	Proteobacteria	Gammaproteobacteria	Aeromonadales	Aeromonadaceae	Aeromonas	Unassigned
2a7ff9e68cb8da2d2d31919484d982e6	0	0	0	0	0	0.484848	0	0	0	0	0	0	Bacteria	Proteobacteria	Gammaproteobacteria	Aeromonadales	Aeromonadaceae	Aeromonas	Unassigned
2f452ba542352bea290294c342ce22cf	0	0	0	0	0	0.393939	0	0	0	0	0	0	Bacteria	Proteobacteria	Gammaproteobacteria	Aeromonadales	Aeromonadaceae	Aeromonas	Unassigned
34b39243846830e5bd99720e030db645	0	0.131313	0.737374	0	0	0	0	0	0	0	0	0	Bacteria	Proteobacteria	Gammaproteobacteria	Aeromonadales	Aeromonadaceae	Aeromonas	Unassigned
34fc6406cc3058b878de18ade8596a30	0	0.575758	0	0	0	0	0	0	0	0	0	0	Bacteria	Proteobacteria	Gammaproteobacteria	Aeromonadales	Aeromonadaceae	Aeromonas	Unassigned
40f6009a315299bd2422712b051df6c9	0	0.121212	0	0	0	0	0	0	0	0	0	0	Bacteria	Proteobacteria	Gammaproteobacteria	Aeromonadales	Aeromonadaceae	Aeromonas	Unassigned
4146e7ff1b0ce22a827f7c95b9f3f796	0	0	0	0	0	0	0	0	0.30303	0	0	0	Bacteria	Proteobacteria	Gammaproteobacteria	Aeromonadales	Aeromonadaceae	Aeromonas	Unassigned
498f696f55712b78b9d55bf221b79c63	0	0	0	0	0	0	0	0	0	0	0	0.020202	Bacteria	Proteobacteria	Gammaproteobacteria	Aeromonadales	Aeromonadaceae	Aeromonas	Unassigned
5726b3804f4d51386a614881157b0331	0	0.949495	0	0	0	0	0	0	0	0	0	0	Bacteria	Proteobacteria	Gammaproteobacteria	Aeromonadales	Aeromonadaceae	Aeromonas	Unassigned
5a357bde2a4b1a33066197a36702ac58	1.22222	8.13131	4.27273	0.545455	0.707071	0	0	0	0	0.414141	1.0404	0	Bacteria	Proteobacteria	Gammaproteobacteria	Aeromonadales	Aeromonadaceae	Aeromonas	Unassigned
5b9e4522a66989f726fa612a5c59bf15	0	0.0808081	0	0	0	0	0	0	0	0	0	0	Bacteria	Proteobacteria	Gammaproteobacteria	Aeromonadales	Aeromonadaceae	Aeromonas	uncultured bacterium
618de666644779b21cc2f0a11e485f6f	0	0.121212	0	0	0	0	0	0	0	0	0	0	Bacteria	Proteobacteria	Gammaproteobacteria	Aeromonadales	Aeromonadaceae	Aeromonas	Unassigned
706cc9f8c74ae24ca31b1a6610f3b2f1	0.252525	1.9697	0.646465	0.161616	0.151515	0	0	0	0	0.040404	0	0	Bacteria	Proteobacteria	Gammaproteobacteria	Aeromonadales	Aeromonadaceae	Aeromonas	Aeromonas hydrophila subsp. hydrophila
8ba660cfb40e2fa1cda436c2b13d9c08	1.29293	7.49495	5.77778	0.969697	0.89899	0	1.26263	0.494949	0	0.626263	0.525253	0.121212	Bacteria	Proteobacteria	Gammaproteobacteria	Aeromonadales	Aeromonadaceae	Aeromonas	Unassigned
965ca6f25b5d43d860a19777388ec331	3.24242	17.0505	14.6465	0.767677	2.07071	0	0.414141	0	0	1.0101	2.59596	3.61616	Bacteria	Proteobacteria	Gammaproteobacteria	Aeromonadales	Aeromonadaceae	Aeromonas	Unassigned
b9bf1ebe4d26eeeb258707faa2ea4671	0	0	0	0	0	0	0.121212	0	0	0	0	0	Bacteria	Proteobacteria	Gammaproteobacteria	Aeromonadales	Aeromonadaceae	Aeromonas	Unassigned
c00de3b6037482e39bee8c4c72dd1656	0	0	0	0	0	0	0	0.383838	0	0	0	0	Bacteria	Proteobacteria	Gammaproteobacteria	Aeromonadales	Aeromonadaceae	Aeromonas	Unassigned
d0bd991f3891aeb6d5cf94b622ccf710	0.30303	1.39394	0	0.191919	0	0	0	0	0	0	0	0	Bacteria	Proteobacteria	Gammaproteobacteria	Aeromonadales	Aeromonadaceae	Aeromonas	Unassigned
d93d2fca50e2a99589dc70c493186066	0	0	0	0	0	0	0	0	0	0	0	0.333333	Bacteria	Proteobacteria	Gammaproteobacteria	Aeromonadales	Aeromonadaceae	Aeromonas	Unassigned
ec3dfedf65ae5803ef9f7ad961b82c0e	0	0	0	0	0	0	0	0	0	0	0	0.10101	Bacteria	Proteobacteria	Gammaproteobacteria	Aeromonadales	Aeromonadaceae	Aeromonas	Unassigned
123bd15ac2712e2a7768fba8c2b88edc	0	0	0	0.161616	0	0	0	0	0	0	0	0	Bacteria	Proteobacteria	Alphaproteobacteria	Rhizobiales	Rhizobiaceae	Allorhizobium-Neorhizobium-Pararhizobium-Rhizobium	Unassigned
1273e227d4cd955fdef31b57d14711db	1.76768	0.191919	0	10.2222	0.505051	0.161616	0.181818	0	0	0.20202	0	0	Bacteria	Proteobacteria	Alphaproteobacteria	Rhizobiales	Rhizobiaceae	Allorhizobium-Neorhizobium-Pararhizobium-Rhizobium	Unassigned
482ea091c81e90461d0fad3ea5709dd3	0	0	0	0	0.151515	0	0.222222	0	0.414141	0.141414	0	0.272727	Bacteria	Proteobacteria	Alphaproteobacteria	Rhizobiales	Rhizobiaceae	Allorhizobium-Neorhizobium-Pararhizobium-Rhizobium	uncultured bacterium
48f87796b55b2326199c101b589c9b37	0	0	0	0.252525	0	0	0	0	0	0.20202	0	0.656566	Bacteria	Proteobacteria	Alphaproteobacteria	Rhizobiales	Rhizobiaceae	Allorhizobium-Neorhizobium-Pararhizobium-Rhizobium	uncultured bacterium
80dd97de86c040a0e552802450514d7f	0	0	0	0	0	0	0	0	0	0	0	0.0808081	Bacteria	Proteobacteria	Alphaproteobacteria	Rhizobiales	Rhizobiaceae	Allorhizobium-Neorhizobium-Pararhizobium-Rhizobium	Unassigned
877fb51c8b2c72ff798cd8e4f07d4b92	0.010101	0	0	0	0	0	0	0	0	0	0	0	Bacteria	Proteobacteria	Alphaproteobacteria	Rhizobiales	Rhizobiaceae	Allorhizobium-Neorhizobium-Pararhizobium-Rhizobium	Unassigned
c9849764ecbd432d5121d21a48683c90	0	0	0	0.676768	0	0	0	0	0	0	0	0	Bacteria	Proteobacteria	Alphaproteobacteria	Rhizobiales	Rhizobiaceae	Allorhizobium-Neorhizobium-Pararhizobium-Rhizobium	Unassigned
ca92b93c99a2f596dc6a14050719e1e7	0.10101	0	0	0.121212	0	0	0	0	0	0	0	0	Bacteria	Proteobacteria	Alphaproteobacteria	Rhizobiales	Rhizobiaceae	Allorhizobium-Neorhizobium-Pararhizobium-Rhizobium	Unassigned
ef3a90f7d255b02873478396e222d1dc	0	0	0	0	0	0	0	0	0	0	0	0.010101	Bacteria	Proteobacteria	Alphaproteobacteria	Rhizobiales	Rhizobiaceae	Allorhizobium-Neorhizobium-Pararhizobium-Rhizobium	Unassigned
72622d773f6f9833e4e85a1a98c1fa93	0	0	0	0.010101	0	0	0	0	0	0	0	0	Bacteria	Proteobacteria	Alphaproteobacteria	Rhizobiales	Beijerinckiaceae	alphaI cluster	Unassigned
c78740bd1db7f4f2f11307d36dc0f5f9	0	0	0	0	0	0.484848	0	0	0	0.010101	0	0	Bacteria	Firmicutes	Bacilli	Bacillales	Bacillaceae	Anoxybacillus	Unassigned
0ed53d43612a61a11aa0687e6502ce0d	0	0	0	0	0	0	0.0606061	0	0	0	0	0	Bacteria	Proteobacteria	Gammaproteobacteria	Betaproteobacteriales	Burkholderiaceae	Aquabacterium	Unassigned
6a3641f5345f6849663ef89641e93c2f	0	0	0	0.010101	0	0	0	0	0	0	0	0	Bacteria	Proteobacteria	Gammaproteobacteria	Betaproteobacteriales	Burkholderiaceae	Aquabacterium	uncultured bacterium
91a689c5e7d2644ec82fdd74355a0db9	0	0	0	0	0	0	0.040404	0	0	0	0	0	Bacteria	Proteobacteria	Gammaproteobacteria	Betaproteobacteriales	Burkholderiaceae	Aquabacterium	uncultured bacterium
94073b371e7bd4f5cfd1a7964c5de07c	0	0	0	0	0	0	0	0	0	0	0	0.010101	Bacteria	Proteobacteria	Gammaproteobacteria	Betaproteobacteriales	Burkholderiaceae	Aquabacterium	uncultured bacterium
9c9784705d17e58a050e4cb559868590	0	0	0	0	0	0.0707071	0	0	0	0	0	0	Bacteria	Proteobacteria	Gammaproteobacteria	Betaproteobacteriales	Burkholderiaceae	Aquabacterium	uncultured bacterium
bfe7c90f30aebe5a80a12eb925f4740a	0	0.141414	0	0	0.0909091	0.818182	0	0	0	0.030303	0	0.262626	Bacteria	Proteobacteria	Gammaproteobacteria	Betaproteobacteriales	Burkholderiaceae	Aquabacterium	uncultured bacterium
a5e3f57db4a04731b374a49a754915b9	0	0	0	0	0	0	0.0505051	0	0	0	0	0	Bacteria	Proteobacteria	Gammaproteobacteria	Xanthomonadales	Rhodanobacteraceae	Aquimonas	Unassigned
0135d9a86e44e22a3f70e9c82b04be53	0	0	0	0	0	0	0	0	0	0	0	0.040404	Bacteria	Firmicutes	Bacilli	Bacillales	Bacillaceae	Bacillus	Bacillus halodurans
10362aaa8a5ab01c94071fc0a3bfa650	0	0	0	0	0	0	0.020202	0	0	0	0	0	Bacteria	Firmicutes	Bacilli	Bacillales	Bacillaceae	Bacillus	Unassigned
27797ae7caa933e1ea72d41d4dcd2612	0	0.151515	0	0	0.0808081	0.343434	0	0.171717	0	0	0	0.717172	Bacteria	Firmicutes	Bacilli	Bacillales	Bacillaceae	Bacillus	Unassigned
48589409d720d06a01744d192ef0456c	0	0	0	0	0	0	0	0.737374	0	0	0	0	Bacteria	Firmicutes	Bacilli	Bacillales	Bacillaceae	Bacillus	Unassigned
c420dae762f059e917ca76eaa4b34b61	0	0	0	0	0	0.141414	0	0	0	0	0	0	Bacteria	Firmicutes	Bacilli	Bacillales	Bacillaceae	Bacillus	Bacillus cereus
cac14bd2b96c0e38649c80300ed9d3c7	0	0	0	0	0	0.141414	0	0	0	0	0	0	Bacteria	Firmicutes	Bacilli	Bacillales	Bacillaceae	Bacillus	Unassigned
593d770562fe92f794012d4640f2b07f	0	0	0	0.0505051	0	0	0	0	0	0	0	0	Bacteria	Proteobacteria	Deltaproteobacteria	Bdellovibrionales	Bdellovibrionaceae	Bdellovibrio	uncultured bacterium
eb2b98b414ed59ab7ce8f63b2580dadd	0	0	0	0.0505051	0	0	0	0	0	0.0505051	0	0	Bacteria	Proteobacteria	Deltaproteobacteria	Bdellovibrionales	Bdellovibrionaceae	Bdellovibrio	uncultured bacterium
391f3559888fb34a502e0b3b25607567	0.535354	0.252525	0	0.606061	0	0	0.0505051	0	0	0	0	0.0808081	Bacteria	Proteobacteria	Alphaproteobacteria	Rhizobiales	Beijerinckiaceae	Bosea	Unassigned
49cfc71031d1a79842a4dce09d3c9797	0	0	0	0.0505051	0	0	0	0	0	0	0	0	Bacteria	Proteobacteria	Alphaproteobacteria	Rhizobiales	Beijerinckiaceae	Bosea	Unassigned
cf02d22ae37a55968a7c85843029dde4	0	0	0	0	0	0	0	0	0	0.161616	0	0.191919	Bacteria	Proteobacteria	Alphaproteobacteria	Rhizobiales	Beijerinckiaceae	Bosea	Unassigned
e8d9022c568257d346493500e7ff2c73	0	0	0	0	0	0	0	0	0	0	0	0.191919	Bacteria	Proteobacteria	Alphaproteobacteria	Rhizobiales	Beijerinckiaceae	Bosea	Unassigned
e93234716055e7b1d04a072fefc88aba	0	0	0	0	0	0	0	0.141414	0	0	0	0	Bacteria	Proteobacteria	Alphaproteobacteria	Rhizobiales	Beijerinckiaceae	Bosea	Unassigned
994ee99ea84867d465b2939d92871d4c	0	0	0	0	0	0	0.333333	0	0	0	0	0	Bacteria	Actinobacteria	Actinobacteria	Micrococcales	Dermabacteraceae	Brachybacterium	Unassigned
e91a34990d3dd654fd9f5dbf6c0cb1ac	0	0	0	0	0.0505051	0	0	0	0	0	0	0.373737	Bacteria	Proteobacteria	Alphaproteobacteria	Rhizobiales	Xanthobacteraceae	Bradyrhizobium	Unassigned
ef78250bd1d05a2bcf6585851315dd8c	0	0	0	0	0	0.040404	0	0	0	0	0	0	Bacteria	Proteobacteria	Alphaproteobacteria	Rhizobiales	Xanthobacteraceae	Bradyrhizobium	Unassigned
08906307eef2e72dca6dd112c5296901	0	0	0	0	0	0.121212	0	0	0	0	0	0	Bacteria	Firmicutes	Bacilli	Bacillales	Paenibacillaceae	Brevibacillus	Unassigned
37b9ce7376b00c446ca6d4cb3c453ac5	0	0	0	0	0	0	0	0	0.828283	0	0	0	Bacteria	Firmicutes	Bacilli	Bacillales	Paenibacillaceae	Brevibacillus	Unassigned
5b02a1a3f6ad2efc9e75ea351e8c3a5d	0	0	0	0	0	0	0	0	0.69697	0	0	0.10101	Bacteria	Firmicutes	Bacilli	Bacillales	Paenibacillaceae	Brevibacillus	Unassigned
9847789ec9c768d60001075d095db8b6	0	0	0	0	0.0606061	0	0	0	0	0	0	0	Bacteria	Firmicutes	Bacilli	Bacillales	Paenibacillaceae	Brevibacillus	Unassigned
a982ea5892f9893bf1ef4901d031c4a8	0.111111	0	0	0.040404	0.121212	0	0	0	2.09091	0	0	0	Bacteria	Firmicutes	Bacilli	Bacillales	Paenibacillaceae	Brevibacillus	Unassigned
d0a0aaf91e6bd30bbb5bd9863d3b83f4	0	0	0	0	0	0	0	0	0.343434	0	0	0	Bacteria	Firmicutes	Bacilli	Bacillales	Paenibacillaceae	Brevibacillus	Unassigned
48253edef990f212c98e689391a77078	0	0	0	0	0	0	0.020202	0	0	0	0	0	Bacteria	Actinobacteria	Actinobacteria	Micrococcales	Brevibacteriaceae	Brevibacterium	Unassigned
a04e011fb0d03a951f3007efc88cd000	0	0	0	0.020202	0	0	0	0	0	0	0	0	Bacteria	Proteobacteria	Alphaproteobacteria	Caulobacterales	Caulobacteraceae	Brevundimonas	Unassigned
afa7f3fcde33caaee82e0e46babba65c	0	0	0	0	0	0	0.10101	0	0	0	0	0	Bacteria	Proteobacteria	Alphaproteobacteria	Caulobacterales	Caulobacteraceae	Brevundimonas	Unassigned
d021ec861367334a2522d82168c5c004	0	0	0	0	0	0	0	0	0	0.0606061	0	0	Bacteria	Proteobacteria	Alphaproteobacteria	Caulobacterales	Caulobacteraceae	Brevundimonas	Unassigned
6ee7a7f22ff7a1c11c8d18ca06dd8879	0	0	0	0	0	0.030303	0	0	0	0	0	0.313131	Bacteria	Proteobacteria	Gammaproteobacteria	Betaproteobacteriales	Burkholderiaceae	Burkholderia-Caballeronia-Paraburkholderia	Unassigned
ffd7797f16b407ddc077b1a06a84d5d5	0	0	0	0	0	0	0	0	0	0.020202	0	0	Bacteria	Proteobacteria	Gammaproteobacteria	Betaproteobacteriales	Burkholderiaceae	Burkholderia-Caballeronia-Paraburkholderia	Unassigned
a47c9ec02acaff12545392b581118c52	0	0	0	0.10101	0	0.121212	0.0707071	0	0	0	0	0.10101	Bacteria	Firmicutes	Bacilli	Bacillales	Bacillaceae	Caldalkalibacillus	Unassigned
1fceb033cc1545d304389340195798e4	0	0.030303	0	0	0	0	0	0	0	0	0	0	Bacteria	Chlamydiae	Chlamydiae	Chlamydiales	Chlamydiales Incertae Sedis	Candidatus Similichlamydia	Unassigned
d3ee0a3ba1f63e112a3352b8b6718893	0	0.111111	0	0	0	0	0	0	0	0	0	0	Bacteria	Chlamydiae	Chlamydiae	Chlamydiales	Chlamydiales Incertae Sedis	Candidatus Similichlamydia	Unassigned
86e190671b4fa3e7493f84f2315250ea	0	0	0	0	0	0.040404	0	0	0	0	0	0	Bacteria	Firmicutes	Bacilli	Lactobacillales	Carnobacteriaceae	Carnobacterium	Unassigned
a0f4d613c9b44f26f167a9b3b625163f	0	0	0	0	0	0.222222	0	0	0	0	0	0	Bacteria	Proteobacteria	Alphaproteobacteria	Caulobacterales	Caulobacteraceae	Caulobacter	Unassigned
01d6305efdf7fa7c182748b0650d068b	0	0	0.0707071	0	0	0	0	0	0	0	0	0	Bacteria	Fusobacteria	Fusobacteriia	Fusobacteriales	Fusobacteriaceae	Cetobacterium	uncultured bacterium
258293b00168aecda43f59aa8e50f570	27.202	26.1616	39.6061	11.3333	6.64646	4.67677	4.79798	3.06061	0	6.9899	0	0	Bacteria	Fusobacteria	Fusobacteriia	Fusobacteriales	Fusobacteriaceae	Cetobacterium	uncultured bacterium
3a12c429b54df13c20c7fc4b63dd5ea7	0	0	0	0	0	0	0	0.191919	0	0	0	0	Bacteria	Fusobacteria	Fusobacteriia	Fusobacteriales	Fusobacteriaceae	Cetobacterium	uncultured bacterium
3ae9a62b75d72ae10ffed51da5b8b6a3	0	0	0	0	0.010101	0	0	0	0	0	0	0	Bacteria	Fusobacteria	Fusobacteriia	Fusobacteriales	Fusobacteriaceae	Cetobacterium	uncultured bacterium
3dba137e09ad9d8e7ae441e6332fd3ec	0	0	0	0	0	0.575758	0	0	0	0	0	0	Bacteria	Fusobacteria	Fusobacteriia	Fusobacteriales	Fusobacteriaceae	Cetobacterium	uncultured bacterium
419796d0c6e92d010406fccbc2583bfa	0	0	0	0	0	0.0808081	0	0	0	0	0	0	Bacteria	Fusobacteria	Fusobacteriia	Fusobacteriales	Fusobacteriaceae	Cetobacterium	uncultured bacterium
4cfaf7f0caf5936b760ad6066df4b69d	1.69697	2.26263	3.08081	0.373737	0.636364	0	0	0	0	0.292929	0	0	Bacteria	Fusobacteria	Fusobacteriia	Fusobacteriales	Fusobacteriaceae	Cetobacterium	uncultured bacterium
6662e53c54e327a3f86047d26b717276	0	0	0	0	0	0.737374	0	0	0	0	0	0	Bacteria	Fusobacteria	Fusobacteriia	Fusobacteriales	Fusobacteriaceae	Cetobacterium	uncultured bacterium
69f1c42cbca84809d104ee9024e6f965	0	0	0	0	0	0	0.0505051	0	0	0	0	0	Bacteria	Fusobacteria	Fusobacteriia	Fusobacteriales	Fusobacteriaceae	Cetobacterium	uncultured bacterium
95d2a566b704b668e20f8852ed726f6f	0	0	0	0	0	0.30303	0	0	0	0	0	0	Bacteria	Fusobacteria	Fusobacteriia	Fusobacteriales	Fusobacteriaceae	Cetobacterium	uncultured bacterium
a6eac69ad2a3463fbe12474bdb4f116d	0.010101	0	0	0	0	0	0	0	0	0	0	0	Bacteria	Fusobacteria	Fusobacteriia	Fusobacteriales	Fusobacteriaceae	Cetobacterium	uncultured bacterium
ab28f18db957e7a6ce44f106fe9733e8	0.020202	0	0	0	0	0	0	0	0	0	0	0	Bacteria	Fusobacteria	Fusobacteriia	Fusobacteriales	Fusobacteriaceae	Cetobacterium	uncultured bacterium
c6c33fdf9e7144772afe573374797a1c	0	0	0	0.525253	0	0	0	0	0	0	0	0	Bacteria	Fusobacteria	Fusobacteriia	Fusobacteriales	Fusobacteriaceae	Cetobacterium	uncultured bacterium
f5c7ff32d870c9f50c75e83975a21d51	6.22222	5.64646	7.9697	2.75758	1.17172	0	0.989899	0.626263	0	1.28283	0	0	Bacteria	Fusobacteria	Fusobacteriia	Fusobacteriales	Fusobacteriaceae	Cetobacterium	uncultured bacterium
ceff3438d23109adaa8dbcb4736602e6	0	0	0	0.171717	0	0	0	0	0	0	0	0	Bacteria	Proteobacteria	Gammaproteobacteria	Betaproteobacteriales	Chitinibacteraceae	Chitinibacter	Unassigned
482c482900a2369ee7d8e2c21fe2bb4a	0	0	0	0	0.0505051	0	0	0	0	0	0	0	Bacteria	Cyanobacteria	Oxyphotobacteria	Nostocales	Chroococcidiopsaceae	Chroococcidiopsis PCC 7203	Unassigned
5e0b6642d10b2299bad48dd2d78742ec	0	0	0	0	0.020202	0	0	0	0	0	0	0	Bacteria	Cyanobacteria	Oxyphotobacteria	Nostocales	Chroococcidiopsaceae	Chroococcidiopsis PCC 7203	Unassigned
7d410f0a54a8e95d440d4f56527e5cbe	0	0	0	0	0	0	0	0	0	0	0	0.040404	Bacteria	Cyanobacteria	Oxyphotobacteria	Nostocales	Chroococcidiopsaceae	Chroococcidiopsis SAG 2023	Unassigned
e14ff23a9a5aa7af6f8b4ddf3caf8842	0	0	0	0	0.0606061	0.545455	0	0	0.0909091	0	0	0.181818	Bacteria	Bacteroidetes	Bacteroidia	Flavobacteriales	Weeksellaceae	Chryseobacterium	Unassigned
3b69989231791d52157cc847e766a49c	0	0	0	0	0	0	0	0	0	0.0606061	0	0	Bacteria	Bacteroidetes	Bacteroidia	Flavobacteriales	Weeksellaceae	Cloacibacterium	uncultured bacterium
3ca14d61f6f644259aecee85f46aabb9	0	0.171717	0.242424	0	0	0	0	0	0	0	0	0	Bacteria	Bacteroidetes	Bacteroidia	Flavobacteriales	Weeksellaceae	Cloacibacterium	uncultured bacterium
3938cf0fd94b2617cfc1edd8fdb896bb	0	0	0	0	0.0606061	0	0	0	0	0	0	0.010101	Bacteria	Actinobacteria	Actinobacteria	Corynebacteriales	Corynebacteriaceae	Corynebacterium	Unassigned
30eff0bece947dce25fb4bbf19887635	0	0	0	0	0	0.131313	0	0	0	0	0	0	Bacteria	Actinobacteria	Actinobacteria	Corynebacteriales	Corynebacteriaceae	Corynebacterium 1	uncultured bacterium
32d8945186f9c5d714da4f9ac0df4758	0	0	0	0	0	0	0.0606061	0	0	0	0	0	Bacteria	Actinobacteria	Actinobacteria	Corynebacteriales	Corynebacteriaceae	Corynebacterium 1	uncultured bacterium
aaa81e6e2230c611cbb8669bf3cdaabf	0	0	0	0	0	0.111111	0	0	0	0	0	0	Bacteria	Actinobacteria	Actinobacteria	Corynebacteriales	Corynebacteriaceae	Corynebacterium 1	uncultured bacterium
d05862053c7204d7c3316d955009a58d	0	0	0	0	0	0	0	0	0	0	0	0.10101	Bacteria	Actinobacteria	Actinobacteria	Corynebacteriales	Corynebacteriaceae	Corynebacterium 1	uncultured bacterium
f5ba2517f667e5135d74c788f787fbb2	0	0	0	0	0	0	0	0	0	0	0	0.020202	Bacteria	Actinobacteria	Actinobacteria	Corynebacteriales	Corynebacteriaceae	Corynebacterium 1	uncultured bacterium
fafa94a6d0924acf13fc7d7f90ff3104	0	0	0	0	0	0	0.040404	0	0	0	0	0	Bacteria	Actinobacteria	Actinobacteria	Corynebacteriales	Corynebacteriaceae	Corynebacterium 1	uncultured bacterium
47b92541c630ff545e33eb83d5e5c355	0.20202	0.323232	0	0.242424	0	0	0	0	0	0	0	0	Bacteria	Proteobacteria	Gammaproteobacteria	Coxiellales	Coxiellaceae	Coxiella	uncultured bacterium
a43e7ac11ca42992da89fcacb203efb4	0	0	0	0	0	0.212121	0	0	0	0	0	0	Bacteria	Proteobacteria	Gammaproteobacteria	Betaproteobacteriales	Burkholderiaceae	Curvibacter	Unassigned
30fa529c666baa277ea87a09119e567d	0	0	0	0.0606061	0	0.0707071	0	0.10101	0	0	0	0	Bacteria	Actinobacteria	Actinobacteria	Propionibacteriales	Propionibacteriaceae	Cutibacterium	uncultured bacterium
569bf4e2adb2aefac1e906408e07dbf5	0	0	0	0	0	0	0	0	0	0	0	0.0808081	Bacteria	Actinobacteria	Actinobacteria	Propionibacteriales	Propionibacteriaceae	Cutibacterium	uncultured bacterium
ef134639538fba956f1b565897264aa2	0	0	0	0	0	0	0	0	0	0	0	0.0909091	Bacteria	Proteobacteria	Gammaproteobacteria	Methylococcales	Cycloclasticaceae	Cycloclasticus	Unassigned
3671e858c868f6e668b5a9172ea7063f	0	0	0	0.0606061	0	0	0	0	0	0	0	0	Bacteria	Bacteroidetes	Bacteroidia	Cytophagales	Cytophagaceae	Cytophaga	uncultured bacterium
f7df3d0811205f19076085cf7e167f25	0	0	0	0	0	0	0	0	0	0.20202	0	0	Bacteria	Bacteroidetes	Bacteroidia	Cytophagales	Cytophagaceae	Cytophaga	uncultured bacterium
fa55e73d737df20469d96c5b3be1aa33	0	0	0	0	0	0	0	0	0	0.010101	0	0	Bacteria	Bacteroidetes	Bacteroidia	Cytophagales	Cytophagaceae	Cytophaga	uncultured bacterium
c08fa02eabb42b19aeec8d0d1b29b98c	0	0	0	0	0.131313	0	0	0	0	0	0	0	Bacteria	Proteobacteria	Gammaproteobacteria	Betaproteobacteriales	Burkholderiaceae	Delftia	Unassigned
25fe481d4916acfecab35f911becd01f	0	0	0	0	0	0	0	0	0	0	0	0.0808081	Bacteria	Proteobacteria	Gammaproteobacteria	Betaproteobacteriales	Burkholderiaceae	Diaphorobacter	uncultured bacterium
7a8e17a4fdd2c3601b9cdf6c36a2e0a9	0	0	0	0	0	0	0	0	0	0	0	0.0505051	Bacteria	Proteobacteria	Gammaproteobacteria	Betaproteobacteriales	Burkholderiaceae	Diaphorobacter	uncultured bacterium
1e645537890de38ec5401dbcdd1873ec	0	0.0707071	0.222222	0.010101	0	0	0	0	0	0	0	0	Bacteria	Bacteroidetes	Bacteroidia	Chitinophagales	Chitinophagaceae	Dinghuibacter	uncultured bacterium
ffeaa685c29be62719c9edd660adac5a	0	0.040404	0	0	0	0	0	0	0	0	0	0	Bacteria	Bacteroidetes	Bacteroidia	Flavobacteriales	Weeksellaceae	Empedobacter	Unassigned
067a09b9d0cb02f3482a981e38b38dc5	0	0	0	0	0	0	0.030303	0	0	0	0	0	Bacteria	Bacteroidetes	Bacteroidia	Cytophagales	Spirosomaceae	Emticicia	Unassigned
85510d30532e5fc6e621ad12913e19b4	0	0	0	0	0	0.131313	0	0	0	0	0	0	Bacteria	Bacteroidetes	Bacteroidia	Cytophagales	Spirosomaceae	Emticicia	Unassigned
bee9ff2864b3522ff374c721ebe21ee5	0	0	0	0	0	0	0	0.030303	0	0	0	0	Bacteria	Proteobacteria	Gammaproteobacteria	Pseudomonadales	Moraxellaceae	Enhydrobacter	uncultured bacterium
1601ab53f301ae639df9a7df22c926ad	0	0	0	0	0	0	0	0	0	0	0	0.0808081	Bacteria	Proteobacteria	Gammaproteobacteria	Enterobacteriales	Enterobacteriaceae	Enterobacter	Unassigned
3731e0dc0ee969475e199e0aa2abca0f	0	0	0	0	0	0	0.0707071	0	0	0	0	0	Bacteria	Proteobacteria	Gammaproteobacteria	Enterobacteriales	Enterobacteriaceae	Enterobacter	Unassigned
6fa296dd1e3695026f49ab3e44f59713	0	0	0	0	0	0	0	0	0	0	0	0.151515	Bacteria	Proteobacteria	Gammaproteobacteria	Enterobacteriales	Enterobacteriaceae	Enterobacter	Unassigned
7c22a18ab3db4aba3902c30c74666f3e	0	0.131313	0.59596	0.363636	0	0	0	0	0	0.171717	0	0	Bacteria	Proteobacteria	Gammaproteobacteria	Enterobacteriales	Enterobacteriaceae	Enterobacter	Unassigned
864677d5dbcee39ffdfbf0f15b01e03d	0	0.232323	0.545455	0.232323	0.111111	0	0.141414	0	0	0.181818	0	0.646465	Bacteria	Proteobacteria	Gammaproteobacteria	Enterobacteriales	Enterobacteriaceae	Enterobacter	Unassigned
d09e3226cfde777bf0ed327cd962b93d	0	0	0	0	0	0	0	0	0	0	0	0.181818	Bacteria	Proteobacteria	Gammaproteobacteria	Enterobacteriales	Enterobacteriaceae	Enterobacter	Unassigned
f146b1a0f4c1172a73b05707ac9db0ec	0	0.121212	0	0	0	0	0	0	0	0	0	0	Bacteria	Proteobacteria	Gammaproteobacteria	Enterobacteriales	Enterobacteriaceae	Enterobacter	Unassigned
b8382d8e93a3cc6998179bbcd2b3eb8c	0	0	0	0	0	0	0.0606061	0	0	0	0	0	Bacteria	Firmicutes	Clostridia	Clostridiales	Family XI	Finegoldia	uncultured bacterium
affc55e66c2f74d8484aec57dd48a0a8	0	0.040404	0	0	0.262626	0	0	0	0	0.0606061	0	0	Bacteria	Bacteroidetes	Bacteroidia	Chitinophagales	Chitinophagaceae	Flavihumibacter	Unassigned
01f9c32e6b97599838d79bef56d2b583	0.474747	0.0707071	0.59596	0.373737	0	0	0	0	0	0.0707071	0	0	Bacteria	Bacteroidetes	Bacteroidia	Flavobacteriales	Flavobacteriaceae	Flavobacterium	Unassigned
11eabeb5bd414aab6ca5f5f8637a1e67	0	0	0	0	0	0	0.030303	0	0	0	0	0	Bacteria	Bacteroidetes	Bacteroidia	Flavobacteriales	Flavobacteriaceae	Flavobacterium	uncultured bacterium
30271582038fe2c4c8ce4196e79a66d7	0	0	0	0	0	1.24242	0	0	0	0	0	0	Bacteria	Bacteroidetes	Bacteroidia	Flavobacteriales	Flavobacteriaceae	Flavobacterium	uncultured bacterium
3ff5055f2dd63c87247c3a91626f3fd3	0	0	0	0	0	0	0	0	0	0	0	0.010101	Bacteria	Bacteroidetes	Bacteroidia	Flavobacteriales	Flavobacteriaceae	Flavobacterium	uncultured bacterium
4080d16c67cc104c083260285b0bb2e5	0	0	0	0.252525	0	0	0	0	0	0	0	0	Bacteria	Bacteroidetes	Bacteroidia	Flavobacteriales	Flavobacteriaceae	Flavobacterium	Unassigned
4260ff68acbd59f353cd82430550c5d1	0	0	0	0	0	0	0.0505051	0	0	0	0	0	Bacteria	Bacteroidetes	Bacteroidia	Flavobacteriales	Flavobacteriaceae	Flavobacterium	Unassigned
57b8a0399d48cfda5e7aeb6cf76813e5	0	0	0	0	0	0	0	0.141414	0	0	0	0	Bacteria	Bacteroidetes	Bacteroidia	Flavobacteriales	Flavobacteriaceae	Flavobacterium	uncultured bacterium
5db62f98d6e7b1ba8889c8de99651df2	0	0	0	0	0	0	0	0	0	0	0	0.151515	Bacteria	Bacteroidetes	Bacteroidia	Flavobacteriales	Flavobacteriaceae	Flavobacterium	Unassigned
5e3fcdd90129e49102d7c93432e955be	0	0	0	0	0	0	0.121212	0	0	0	0	0	Bacteria	Bacteroidetes	Bacteroidia	Flavobacteriales	Flavobacteriaceae	Flavobacterium	Unassigned
69de30c1b9489181119f1251591ad35e	0	0	0.191919	0.505051	0	0	0	0	0	0	0	0	Bacteria	Bacteroidetes	Bacteroidia	Flavobacteriales	Flavobacteriaceae	Flavobacterium	uncultured bacterium
6a3a6e24a5d83cf1a597035c601437e1	0	0	0	0	0.737374	0.838384	0.121212	0.707071	0	0	0	0	Bacteria	Bacteroidetes	Bacteroidia	Flavobacteriales	Flavobacteriaceae	Flavobacterium	Unassigned
6cf83d097a0d8951dd030b38b51f9ae8	0	0	0	0	0.010101	0	0	0	0	0	0	0	Bacteria	Bacteroidetes	Bacteroidia	Flavobacteriales	Flavobacteriaceae	Flavobacterium	uncultured bacterium
818fd1949f5f9e736a065d73d52528c2	0	0	0	0	0	0	0.373737	1.61616	0	0	0	0.656566	Bacteria	Bacteroidetes	Bacteroidia	Flavobacteriales	Flavobacteriaceae	Flavobacterium	uncultured bacterium
8c8e640dd932d38b18764646dc93f620	0	0	0.181818	0	0	0	0	0	0	0	0	0	Bacteria	Bacteroidetes	Bacteroidia	Flavobacteriales	Flavobacteriaceae	Flavobacterium	Unassigned
9128197fba9a783fc36be09101e69295	0	0	0	0	0	0	0	0.030303	0	0	0	0	Bacteria	Bacteroidetes	Bacteroidia	Flavobacteriales	Flavobacteriaceae	Flavobacterium	uncultured bacterium
bd389831c3087bda304876e8d68526a3	0	0	0	0	0	0	0.232323	0	0	0	0	0	Bacteria	Bacteroidetes	Bacteroidia	Flavobacteriales	Flavobacteriaceae	Flavobacterium	Unassigned
e4f130082c6562215c2cc31723f504a7	0	0	0	0	0.353535	0	0	0	0	0	0	0	Bacteria	Bacteroidetes	Bacteroidia	Flavobacteriales	Flavobacteriaceae	Flavobacterium	Unassigned
b2e1e2f70681c97ca2854efa9907ca88	0	0	0	0	0	0.272727	0	0	0	0	0	0.343434	Bacteria	Bacteroidetes	Bacteroidia	Cytophagales	Spirosomaceae	Flectobacillus	Unassigned
7d5380e38e96353754451560aeae31b1	0	0	0	0	0	0.10101	0	0	0	0	0	0	Bacteria	Fusobacteria	Fusobacteriia	Fusobacteriales	Fusobacteriaceae	Fusobacterium	Unassigned
0c7f586730fb1d2b207eaab28e8b3b35	0	0	0	0	0	0	0	0	0	0	0	0.020202	Bacteria	Proteobacteria	Alphaproteobacteria	Rhodobacterales	Rhodobacteraceae	Gemmobacter	Unassigned
5538393cfac87bd0fdc80907dbfd900f	0	0	0	0	0	0	0	0	0	0	0	0.020202	Bacteria	Firmicutes	Bacilli	Lactobacillales	Carnobacteriaceae	Granulicatella	uncultured bacterium
c1d5a80c16fcd1a518b0cfc78cec2f5c	0	0	0	0	0	0	0	0	0	0	0	0.353535	Bacteria	Firmicutes	Bacilli	Lactobacillales	Carnobacteriaceae	Granulicatella	uncultured bacterium
146b85a2e30672c01afd67e886b88d56	0	0	0	0	0	0	0	0	0	0	0	0.20202	Bacteria	Proteobacteria	Gammaproteobacteria	Pasteurellales	Pasteurellaceae	Haemophilus	uncultured bacterium
9216fe4c2361144b8fde8e585522e553	0	0	0	0	0	0	0	0	0	0.030303	0	0	Bacteria	Proteobacteria	Gammaproteobacteria	Oceanospirillales	Halomonadaceae	Halomonas	uncultured bacterium
9ae104604ee654d074a784fc64aa12d6	0	0	0	0	0	0.030303	0	0	0	0	0	0	Bacteria	Proteobacteria	Gammaproteobacteria	Oceanospirillales	Halomonadaceae	Halomonas	Unassigned
d1c20e37bc8e070b54b52f486ea0b00b	0	0	0	0	0	0	0	0	0	0	0	0.040404	Bacteria	Proteobacteria	Gammaproteobacteria	Oceanospirillales	Halomonadaceae	Halomonas	Unassigned
832221ccf2f6e063a86a5acd889ba168	0	0.040404	0	0	0.040404	0	0	0	0	0	0	0	Bacteria	Proteobacteria	Gammaproteobacteria	Betaproteobacteriales	Burkholderiaceae	Herbaspirillum	Unassigned
e2e25eddbc8f7cf339024e5a8e47de37	0	0	0	0	0	0	0	0	0	0	0	0.282828	Bacteria	Proteobacteria	Gammaproteobacteria	Betaproteobacteriales	Burkholderiaceae	Herbaspirillum	Unassigned
96a2fc0e1d7a8f2fd99b2605f1f81aea	0	0	0	0	0	0	0	0.131313	0	0	0	0	Bacteria	Proteobacteria	Gammaproteobacteria	Betaproteobacteriales	Burkholderiaceae	Hydrogenophaga	Unassigned
9700f078ad5bcadaf5310c3d4b9ab408	0	0	0	0	0	0	0.323232	0	0	0	0	0	Bacteria	Proteobacteria	Gammaproteobacteria	Betaproteobacteriales	Burkholderiaceae	Hydrogenophaga	Unassigned
9d0f09c08f6d55a8250ac2191716fc61	0	0	0	0	0	0	0	0.20202	0	0	0	0	Bacteria	Proteobacteria	Gammaproteobacteria	Betaproteobacteriales	Burkholderiaceae	Hydrogenophaga	Unassigned
aab08696df298c6cc23e3f83298c3fe9	0	0	0	0.0707071	0	0	0	0	0	0	0	0	Bacteria	Proteobacteria	Gammaproteobacteria	Betaproteobacteriales	Burkholderiaceae	Hydrogenophaga	Unassigned
d6f3064530dd8b67f7d18e09b02e6ece	0	0	0	0	0.020202	0	0	0	0	0	0	0	Bacteria	Bacteroidetes	Bacteroidia	Cytophagales	Hymenobacteraceae	Hymenobacter	Unassigned
2a2379b03561c2ff4da1158d32f1ae83	0	0	0	0	0	0	0	0.59596	0	0	0	0	Bacteria	Proteobacteria	Alphaproteobacteria	Caulobacterales	Hyphomonadaceae	Hyphomonas	Unassigned
2e0c7f76b68d1c49d52f77f3385b7e19	0	0	0	0	0	0.222222	0	0.333333	0	0	0	0.141414	Bacteria	Proteobacteria	Gammaproteobacteria	Betaproteobacteriales	Burkholderiaceae	Ideonella	Unassigned
6666cf2ab90712ff33eb766149caa9cb	0	0	0	0	0	0	0.151515	0	0	0	0	0	Bacteria	Proteobacteria	Gammaproteobacteria	Betaproteobacteriales	Burkholderiaceae	Ideonella	Unassigned
4328a5e8e19c71ab1a30406324e28e32	0	0	0	0	0	0.111111	0	0	0	0	0	0	Bacteria	Proteobacteria	Alphaproteobacteria	Azospirillales	Inquilinaceae	Inquilinus	Unassigned
f8f30aa3debaf6f8f3f9ebc5b94b594f	0	0	0	0	0	0	0	0	0	0	0	0.010101	Bacteria	Proteobacteria	Gammaproteobacteria	Enterobacteriales	Enterobacteriaceae	Klebsiella	Unassigned
3b5be49fe73eb7fbeb97cb0864a699b9	0	0.0707071	0	0	0	0	0	0	0	0	0	0	Bacteria	Actinobacteria	Actinobacteria	Micrococcales	Micrococcaceae	Kocuria	Unassigned
c52c81ac78a12ac4ba8555f049547bc3	0	0	0	0	0	0	0	0	0	0	0	0.010101	Bacteria	Proteobacteria	Alphaproteobacteria	Kordiimonadales	Kordiimonadaceae	Kordiimonas	Unassigned
0045c46aa9c1f01ed7a51cb09fdba342	0	0.212121	0	0	0	0	0	0	0	0	0	0	Bacteria	Firmicutes	Bacilli	Lactobacillales	Lactobacillaceae	Lactobacillus	Unassigned
2e023a16451441f3726bcfe844951d2d	0	0	0	0	0	0	0	0.020202	0	0	0	0	Bacteria	Actinobacteria	Actinobacteria	Corynebacteriales	Corynebacteriaceae	Lawsonella	uncultured bacterium
5c27df35175efa02e01870ca5edb56d0	0	0	0	0.020202	0	0	0	0	0	0	0	0	Bacteria	Proteobacteria	Gammaproteobacteria	Legionellales	Legionellaceae	Legionella	uncultured bacterium
9173b547c6ab2afebfdf6eca279276c6	0	0.0505051	0	0	0	0	0	0	0	0	0	0	Bacteria	Proteobacteria	Gammaproteobacteria	Legionellales	Legionellaceae	Legionella	Unassigned
de9586fe7095aeec874219ca90a58d0f	0	0	0	0.030303	0	0	0	0	0	0	0	0	Bacteria	Actinobacteria	Actinobacteria	Micrococcales	Microbacteriaceae	Leifsonia	Unassigned
050be3dfee19cabc340d6edfeda264b4	0	0	0	0	0.464646	0	0.020202	0	0	0	0	0	Bacteria	Proteobacteria	Alphaproteobacteria	Rhodobacterales	Rhodobacteraceae	Loktanella	Unassigned
77bb2ed9a1a4dd4a3b938c33ed91a223	0	0	0	0	0	0	0	0	0	0.010101	0	0	Bacteria	Verrucomicrobia	Verrucomicrobiae	Verrucomicrobiales	Rubritaleaceae	Luteolibacter	Unassigned
c72f8e7bd488fde365d6a2d4cb44f222	0	0	0	0	0	0	0	0.0707071	0	0	0	0	Bacteria	Verrucomicrobia	Verrucomicrobiae	Verrucomicrobiales	Rubritaleaceae	Luteolibacter	uncultured bacterium
0dd8dd4d6e1a822bea9a9273e5213632	0	0	0	0	0	0	0.0808081	0	0	0	0	0	Bacteria	Proteobacteria	Gammaproteobacteria	Xanthomonadales	Xanthomonadaceae	Lysobacter	uncultured bacterium
311479bf3b30d543fc1aca83c65437c9	0	0.161616	0	0	0	0	0	0	0.181818	0	0	0	Bacteria	Proteobacteria	Alphaproteobacteria	Rhizobiales	Beijerinckiaceae	Methylobacterium	uncultured bacterium
63eb07893d88eddc9504ba5861f4c4b3	0.585859	0.505051	0	0.828283	0.0808081	0	0.0505051	0.0606061	0	0.030303	0	0	Bacteria	Proteobacteria	Alphaproteobacteria	Rhizobiales	Beijerinckiaceae	Methylobacterium	Unassigned
ab4376f086cec94e4d8fa1e8d2a28dff	0.555556	0	0	1.20202	0	0	0	0	0	0	0	0	Bacteria	Proteobacteria	Alphaproteobacteria	Rhizobiales	Beijerinckiaceae	Methylobacterium	Unassigned
faa038b4b3665708cae3a60d8daa2b7d	0	0	0	0	0	0.141414	0	0	0	0	0	0	Bacteria	Proteobacteria	Alphaproteobacteria	Rhizobiales	Beijerinckiaceae	Methylobacterium	Unassigned
c4a51d29648a93a8fb2a339e2db03559	0	0	0	0	0	0	0	0	0	0	0	0.0606061	Bacteria	Proteobacteria	Gammaproteobacteria	Nitrosococcales	Methylophagaceae	Methylophaga	Unassigned
15541b40ad1667948560e7927c3a5992	0	0	0	0	0.0909091	2.38384	0.121212	0	0	0.010101	0	0.282828	Bacteria	Proteobacteria	Gammaproteobacteria	Betaproteobacteriales	Methylophilaceae	Methylophilus	uncultured bacterium
5164e99becbde525c048dd96b46fa643	0	0	0	0	0	0.191919	0	0	0	0	0	0.20202	Bacteria	Proteobacteria	Gammaproteobacteria	Betaproteobacteriales	Methylophilaceae	Methylophilus	Unassigned
8fcdcbd7d8cbcae9ee304d794984008e	0	0	0	0	0	0	0	0.010101	0	0	0	0	Bacteria	Proteobacteria	Gammaproteobacteria	Betaproteobacteriales	Methylophilaceae	Methylophilus	Unassigned
9291de932cbd0f3c700b98d9904b1bb0	0	0	0	0	0	0	0	0.454545	0	0	0	0	Bacteria	Proteobacteria	Gammaproteobacteria	Betaproteobacteriales	Methylophilaceae	Methylophilus	uncultured bacterium
d6fd36d7d21a4b818f1f02674bcb85b0	0	0	0	0	0.20202	0	0	0.151515	0	0	0	0	Bacteria	Proteobacteria	Gammaproteobacteria	Betaproteobacteriales	Methylophilaceae	Methylophilus	uncultured bacterium
ff71afcf359499fa097221dbd22d3f56	0	0	0	0.10101	0	0	0	0	0	0	0	0	Bacteria	Proteobacteria	Gammaproteobacteria	Betaproteobacteriales	Methylophilaceae	Methylophilus	uncultured bacterium
27d7edf265fdcde738644bd2246f2fe5	0	0	0	0	0	0	0.0505051	0	0	0	0	0	Bacteria	Proteobacteria	Gammaproteobacteria	Betaproteobacteriales	Methylophilaceae	Methylotenera	Unassigned
4a6077858f244a8dc9aa5b8c56e7eea2	0	0	0	0	0	0	0	0	0	0	0	0.020202	Bacteria	Proteobacteria	Gammaproteobacteria	Betaproteobacteriales	Rhodocyclaceae	Methyloversatilis	uncultured bacterium
30b946b45708d5691a31f87cceeab885	0	0	0	0	0	0	0	0	0	0	0	0.040404	Bacteria	Actinobacteria	Actinobacteria	Micrococcales	Micrococcaceae	Micrococcus	Unassigned
a6ed3ba16bc40a7dcb46cd6839572f37	0	0	0	0	0	0	0	0.343434	0	0	0	0.171717	Bacteria	Proteobacteria	Gammaproteobacteria	Pseudomonadales	Moraxellaceae	Moraxella	Unassigned
c1bddf045b0423496a88933d5d38e51d	0	0	0	0	0	0.020202	0	0	0	0	0	0	Bacteria	Proteobacteria	Gammaproteobacteria	Pseudomonadales	Moraxellaceae	Moraxella	Unassigned
6cf96b1f86ae717dbfbfd464a21ec418	0	0	0	0	0	0	0	0	0	0	0	0.040404	Bacteria	Bacteroidetes	Bacteroidia	Flavobacteriales	Flavobacteriaceae	Muricauda	Unassigned
c456189104d8edd5786fc23e6c345f81	0	0	0.111111	0.030303	0	0	0	0	0	0	0	0	Bacteria	Actinobacteria	Actinobacteria	Corynebacteriales	Mycobacteriaceae	Mycobacterium	Mycobacterium fortuitum subsp. fortuitum
1d0a8790b00cfdb4c0539f0a5a8c0b6d	0.030303	0	0	0	0	0	0	0	0	0	0	0.010101	Bacteria	Tenericutes	Mollicutes	Mycoplasmatales	Mycoplasmataceae	Mycoplasma	Unassigned
257009c6454a84df73c3f5cad57c48ec	0	0	0	0	0	0	0	0	0	0	0	8.29293	Bacteria	Tenericutes	Mollicutes	Mycoplasmatales	Mycoplasmataceae	Mycoplasma	Unassigned
6505b9a10f5cd908c2d1ac96ca3b1562	0	0	0	0	0	0	0	0	0	0	0	0.020202	Bacteria	Tenericutes	Mollicutes	Mycoplasmatales	Mycoplasmataceae	Mycoplasma	Unassigned
85311b57444359649e1f541f9fd05d62	0	0	0	0	0.0909091	0	0	0	0	0	0	0	Bacteria	Tenericutes	Mollicutes	Mycoplasmatales	Mycoplasmataceae	Mycoplasma	Unassigned
f4d7f1e7567a014d2d62f100f47fb0a0	0	0	0	0	0.010101	0	0	0	0	0	0	0	Bacteria	Tenericutes	Mollicutes	Mycoplasmatales	Mycoplasmataceae	Mycoplasma	Unassigned
2c01c94b2a7a0345e8f6a395a0c06fc5	0	0.040404	0	0	0.272727	1.11111	0	0.121212	0.10101	0.0808081	0	0.313131	Bacteria	Actinobacteria	Actinobacteria	Micrococcales	Micrococcaceae	Nesterenkonia	Unassigned
7439cc2eafa6eeb32db0fc90e71871ac	0	0	0	0	0	0	0.0606061	0	0	0	0	0.0606061	Bacteria	Actinobacteria	Actinobacteria	Micrococcales	Micrococcaceae	Nesterenkonia	Unassigned
78ded890e11e419911e6a622aa80612f	0	0	0	0	0	0	0	0	0	0	0	0.383838	Bacteria	Actinobacteria	Actinobacteria	Micrococcales	Micrococcaceae	Nesterenkonia	Unassigned
8440d8c7c7d19cb930fb0f7397528812	0	0	0	0.252525	0	0	0	0	0	0	0	0	Bacteria	Actinobacteria	Actinobacteria	Micrococcales	Micrococcaceae	Nesterenkonia	Unassigned
a521606ce5007b5cece5b4a4ece664e2	0	0	0	0	0	0	0	0	0	0	0	0.040404	Bacteria	Actinobacteria	Actinobacteria	Micrococcales	Micrococcaceae	Nesterenkonia	Unassigned
ba889da9b8e0ea9d32e7b307b15b7005	0	0	0	0	0	0	0.010101	0	0	0	0	0	Bacteria	Actinobacteria	Actinobacteria	Micrococcales	Micrococcaceae	Nesterenkonia	Unassigned
c374329176e7b27ba1c4db6e3af60b8a	0	0	0	0	0	0.282828	0	0	0	0	0	0	Bacteria	Actinobacteria	Actinobacteria	Micrococcales	Micrococcaceae	Nesterenkonia	Unassigned
db4598a6c4a5356774d9a18e93bfbc13	0	0	0	0	0	0	0	0	0	0	0	0.020202	Bacteria	Actinobacteria	Actinobacteria	Micrococcales	Micrococcaceae	Nesterenkonia	Unassigned
1cfeb6865c9d2730cc6c52c91e659090	0.020202	0	0	0.131313	0	0.131313	0	0	0	0	0	0	Bacteria	Actinobacteria	Actinobacteria	Propionibacteriales	Nocardioidaceae	Nocardioides	Unassigned
d78dd777b63b48045768a8aed871405b	0	0	0	0.656566	0	0.0909091	0	0	0	0	0	0	Bacteria	Actinobacteria	Actinobacteria	Propionibacteriales	Nocardioidaceae	Nocardioides	Unassigned
02eacd39a9965c140587eb867d5b305b	0	0	0	0	0	0.69697	0	0	0	0	0	0	Bacteria	Proteobacteria	Alphaproteobacteria	Sphingomonadales	Sphingomonadaceae	Novosphingobium	Unassigned
4bc0aed592f6621879636e715d1fdc8d	0	0	0	0	0.161616	0	0.333333	0.151515	0	0	0	0	Bacteria	Proteobacteria	Alphaproteobacteria	Sphingomonadales	Sphingomonadaceae	Novosphingobium	Unassigned
6069fe5a90eea900b1c7aa8a9339332a	0	0	0	0	0	0	0.232323	0	0	0	0	0	Bacteria	Proteobacteria	Alphaproteobacteria	Sphingomonadales	Sphingomonadaceae	Novosphingobium	Unassigned
70eade1d7acb7960156981b1921a823d	0	0	0	0	0	0	0	0.575758	0	0	0	0	Bacteria	Proteobacteria	Alphaproteobacteria	Sphingomonadales	Sphingomonadaceae	Novosphingobium	Unassigned
8741ff32df683457ac8fe521dc22f5a1	0	0	0	0	0	0	0.161616	0	0	0	0	0	Bacteria	Proteobacteria	Alphaproteobacteria	Sphingomonadales	Sphingomonadaceae	Novosphingobium	Unassigned
d487ca621f111cc57f429d60015537e4	0	0	0	0	0	0	0	0	0	0	0	1.83838	Bacteria	Proteobacteria	Alphaproteobacteria	Sphingomonadales	Sphingomonadaceae	Novosphingobium	Unassigned
770f8e92bf35dcdd3f897d55cc5be7cf	0	0	0	0	0	0	0	0	0	0	0	0.020202	Bacteria	Proteobacteria	Gammaproteobacteria	Oceanospirillales	Oleiphilaceae	Oleiphilus	Unassigned
107f3d6f2527f3ddccdada02481c654f	0	0	0	0	0	0	0.0909091	0	0	0	0	0	Bacteria	Proteobacteria	Alphaproteobacteria	Rhizobiales	Stappiaceae	Pannonibacter	Unassigned
1de71e24f1b6db31757bb58613569bf9	0	0	0	0	0	0	0.020202	0	0	0	0	0	Bacteria	Proteobacteria	Alphaproteobacteria	Rhizobiales	Stappiaceae	Pannonibacter	Pannonibacter phragmitetus
48928efe3bb13a091459124d37d38716	0	0	0	0	0	0	0	0	0	0	0	0.020202	Bacteria	Proteobacteria	Alphaproteobacteria	Rhodobacterales	Rhodobacteraceae	Paracoccus	Unassigned
4cc5fca225b71449380dcbefd93e5865	0	0	0	0	0.131313	0	0	0	0	0	0	0	Bacteria	Proteobacteria	Alphaproteobacteria	Rhodobacterales	Rhodobacteraceae	Paracoccus	Unassigned
4f62b63a4c045415a34e1fd48fa69db2	0	0.030303	0	0.111111	0	0	0	0	0	0	0	0	Bacteria	Proteobacteria	Alphaproteobacteria	Rhodobacterales	Rhodobacteraceae	Paracoccus	Unassigned
4c2bf011ad3b6f295c3d9f9c9e199dea	1.09091	0.30303	0.69697	0.474747	0	0.111111	0	0	0	0.0505051	0	0	Bacteria	Proteobacteria	Gammaproteobacteria	Betaproteobacteriales	Burkholderiaceae	Paucibacter	Unassigned
7700e75421879918db82d417e72937d7	0	0	0	0	0.10101	0	0	0	0	0	0	0	Bacteria	Proteobacteria	Gammaproteobacteria	Betaproteobacteriales	Burkholderiaceae	Paucibacter	Unassigned
83475fe8fc0f005182e5d698a508a10f	0.010101	0	0	0	0	0	0	0	0	0	0	0	Bacteria	Proteobacteria	Gammaproteobacteria	Betaproteobacteriales	Burkholderiaceae	Paucibacter	Unassigned
26a8e4e27ebc74c5c1763dc4d9604f16	0	0.040404	0	0	0	0	0	0	0	0	0	0	Bacteria	Proteobacteria	Gammaproteobacteria	Betaproteobacteriales	Burkholderiaceae	Pelomonas	Unassigned
7bc528fe109502650e8f3399f14869e3	0	0	0	0	0	0	0.0505051	0	0	0	0	0	Bacteria	Proteobacteria	Gammaproteobacteria	Betaproteobacteriales	Burkholderiaceae	Pelomonas	Unassigned
7c2c0a3aac8d799b5e712a702a81d728	0	0	0	0	0.10101	0	0	0	0	0	0	0	Bacteria	Proteobacteria	Gammaproteobacteria	Betaproteobacteriales	Burkholderiaceae	Pelomonas	uncultured bacterium
8a0cfc41a0be4dc9785a47c3e05928e8	0	0	0	0	0	0	0	0	0	0	0	0.0808081	Bacteria	Proteobacteria	Gammaproteobacteria	Betaproteobacteriales	Burkholderiaceae	Pelomonas	Unassigned
96e3ef62de9fe1010c1e1a1f2564b1ad	0.030303	0	0	0	0	0	0	0	0	0	0	0	Bacteria	Proteobacteria	Gammaproteobacteria	Betaproteobacteriales	Burkholderiaceae	Pelomonas	Unassigned
a137fa484512ff8a6923ba621efd05f3	1.74747	2.83838	0.888889	6.28283	11.3333	0	0	0	0	0.181818	0	0	Bacteria	Proteobacteria	Gammaproteobacteria	Betaproteobacteriales	Burkholderiaceae	Pelomonas	Unassigned
e2548d274b7755cc538417db5e565aaa	0	0	0	0	0	0.121212	0	0	0	0	0	0.191919	Bacteria	Proteobacteria	Gammaproteobacteria	Betaproteobacteriales	Burkholderiaceae	Pelomonas	Unassigned
428ce0f54b48a92d3caa305c65bcbb7f	0	0	0	0	0	0	0	0	0	0	0	0.030303	Bacteria	Firmicutes	Clostridia	Clostridiales	Family XI	Peptoniphilus	uncultured bacterium
c5b897b07708836ad91a57ef41b8c32c	0	0	0	0	0.0808081	0	0	0	0	0	0	0	Bacteria	Firmicutes	Clostridia	Clostridiales	Family XI	Peptoniphilus	uncultured bacterium
13c1d7fb9c562c6df753574353587206	0	0	0	0.121212	0.212121	10.1717	0.010101	0	0	0	0.020202	0.212121	Bacteria	Proteobacteria	Gammaproteobacteria	Pseudomonadales	Moraxellaceae	Perlucidibaca	Unassigned
f833360069903033f7c77c3bbec43b01	0	0	0	0	0	0.030303	0	0	0	0	0	0	Bacteria	Proteobacteria	Gammaproteobacteria	Pseudomonadales	Moraxellaceae	Perlucidibaca	Unassigned
7ef3d2ddaa56ffc02f96a3c98526f6c3	0	0	0	0	0	0	0	0	0	0	0	0.030303	Bacteria	Proteobacteria	Alphaproteobacteria	Caulobacterales	Caulobacteraceae	Phenylobacterium	uncultured bacterium
41fdb970bcbc196eca1521e59c6030ad	0	0	0	0	0.69697	0	0	0	0	0	0	0	Bacteria	Proteobacteria	Alphaproteobacteria	Rhizobiales	Rhizobiales Incertae Sedis	Phreatobacter	uncultured bacterium
4c574119ec3383eb8f65aefc56dbff72	0	0	0	0.111111	0	0	0	0	0	0	0	0	Bacteria	Proteobacteria	Alphaproteobacteria	Rhizobiales	Rhizobiales Incertae Sedis	Phreatobacter	uncultured bacterium
c5cc21bdbc433bcb30fdb5151683cc8a	0	0.030303	0	0.0707071	0.252525	0.434343	0	0.141414	0	0.0707071	0	0.414141	Bacteria	Proteobacteria	Alphaproteobacteria	Rhizobiales	Rhizobiaceae	Phyllobacterium	Unassigned
bc34f09b93286b3bf0ace02528733351	0	0	0	0.0505051	0	0	0	0	0	0	0	0	Bacteria	Planctomycetes	Planctomycetacia	Pirellulales	Pirellulaceae	Pir4 lineage	Unassigned
1085f1353bfb1d47b14be2334c35025d	0	0	0	0	0	0	0.10101	0	0	0	0	0	Bacteria	Planctomycetes	Planctomycetacia	Pirellulales	Pirellulaceae	Pirellula	Unassigned
a5a3b76dcb938eb8f2935d8eb2f4ddb4	0	0	0	0	0	0	0.252525	0	0	0	0	0	Bacteria	Planctomycetes	Planctomycetacia	Pirellulales	Pirellulaceae	Pirellula	uncultured bacterium
ab09ac3bdb99cd53fd8aea859a935281	0	0	0	0	0	0.989899	0	0	0	0	0	0	Bacteria	Planctomycetes	Planctomycetacia	Pirellulales	Pirellulaceae	Pirellula	uncultured bacterium
d8bd711a06eda8811fed5ad19090ab45	0	0	0	0	0	0	0	0	0	0	0	0.494949	Bacteria	Planctomycetes	Planctomycetacia	Planctomycetales	Rubinisphaeraceae	Planctomicrobium	Unassigned
0b650a84493b07aadcddf7fa2768df70	0	0.212121	0.30303	0.111111	16.0808	2.62626	4.74747	2.71717	57.3535	9.56566	0	0.787879	Bacteria	Proteobacteria	Gammaproteobacteria	Enterobacteriales	Enterobacteriaceae	Plesiomonas	uncultured bacterium
10cf90d2d0320da392c0372bbaa51a30	0	0	0	0	0.131313	0	0	0	0	0	0	0	Bacteria	Proteobacteria	Gammaproteobacteria	Enterobacteriales	Enterobacteriaceae	Plesiomonas	uncultured bacterium
18204e3b5abf22db3b2c8f3de4569427	0	0	0	0	0	0.545455	0	0	0	0	0	0	Bacteria	Proteobacteria	Gammaproteobacteria	Enterobacteriales	Enterobacteriaceae	Plesiomonas	uncultured bacterium
24c8d40fd3a7b7e75412164057e62437	0	0	0	0	0	0	0	0.181818	0	0	0	0	Bacteria	Proteobacteria	Gammaproteobacteria	Enterobacteriales	Enterobacteriaceae	Plesiomonas	uncultured bacterium
25d994751cad44046866a35269739514	0	0	0	0	0	0.848485	0	0	0	0	0	0	Bacteria	Proteobacteria	Gammaproteobacteria	Enterobacteriales	Enterobacteriaceae	Plesiomonas	uncultured bacterium
33217eb1ed00cf6245f022be0e311f60	0	0	0	0	0	0.323232	0	0	0	0	0	0	Bacteria	Proteobacteria	Gammaproteobacteria	Enterobacteriales	Enterobacteriaceae	Plesiomonas	uncultured bacterium
3cbe6ab7540e25880bfae36c96701954	0	0	0	0	0	0.424242	0	0	0	0	0	0	Bacteria	Proteobacteria	Gammaproteobacteria	Enterobacteriales	Enterobacteriaceae	Plesiomonas	uncultured bacterium
58b0aa9f5a1b95519188b8cf66875bcb	0	0	0	0.020202	0	0	0	0	0	0	0	0	Bacteria	Proteobacteria	Gammaproteobacteria	Enterobacteriales	Enterobacteriaceae	Plesiomonas	uncultured bacterium
6347d87f0ecd1a1dcadcf1d8e0c42bc3	0	0	0	0	0	0	0	0.333333	0	0	0	0	Bacteria	Proteobacteria	Gammaproteobacteria	Enterobacteriales	Enterobacteriaceae	Plesiomonas	uncultured bacterium
7bc21408b4e19023b6f7bbe6e5d8f092	0	0	0	0	0	0	0	0.454545	0	0	0	0	Bacteria	Proteobacteria	Gammaproteobacteria	Enterobacteriales	Enterobacteriaceae	Plesiomonas	uncultured bacterium
7fcabdad8c4e0a74256675a4f81377e0	0	0	0	0	0	0	0	0.181818	0	0	0	0	Bacteria	Proteobacteria	Gammaproteobacteria	Enterobacteriales	Enterobacteriaceae	Plesiomonas	uncultured bacterium
84d0ccb9079ab651284ffec298603aac	0	0	0	0	0.20202	0	0	0	0	0	0	0	Bacteria	Proteobacteria	Gammaproteobacteria	Enterobacteriales	Enterobacteriaceae	Plesiomonas	uncultured bacterium
9fa0994579b8d37b3137234e9a50fe67	0.0808081	0.505051	0	0	0.232323	0.777778	5.66667	5.18182	0	9.88889	0	0	Bacteria	Proteobacteria	Gammaproteobacteria	Enterobacteriales	Enterobacteriaceae	Plesiomonas	uncultured bacterium
ac234b3868a9e51db682b86176f1dff5	0	0	0	0	0	0.626263	0	0	0	0	0	0	Bacteria	Proteobacteria	Gammaproteobacteria	Enterobacteriales	Enterobacteriaceae	Plesiomonas	uncultured bacterium
b02c9a871bc65c7b7ec3125584e2c77f	0	0	0	0	0	0	0	0	0	0	0	0.0606061	Bacteria	Proteobacteria	Gammaproteobacteria	Enterobacteriales	Enterobacteriaceae	Plesiomonas	Unassigned
b379133bc8ccbf457e44f8e370d8501e	0	0	0	0	0	0.020202	0	0	0	0	0	0	Bacteria	Proteobacteria	Gammaproteobacteria	Enterobacteriales	Enterobacteriaceae	Plesiomonas	uncultured bacterium
c95089e7371c8ea1e1cf291cf8dbbbed	0	0	0	0	0	0	0	0	0	0	0	0.585859	Bacteria	Proteobacteria	Gammaproteobacteria	Enterobacteriales	Enterobacteriaceae	Plesiomonas	uncultured bacterium
ca8b136fb382df0b114af78bc23c0fe4	0	0	0	0	0	0	0.010101	0	0	0	0	0	Bacteria	Proteobacteria	Gammaproteobacteria	Enterobacteriales	Enterobacteriaceae	Plesiomonas	uncultured bacterium
cabb81589e7be2e6cbb01c1f443bb630	0	0	0	0	0	0	0	0	0	0	0	0.111111	Bacteria	Proteobacteria	Gammaproteobacteria	Enterobacteriales	Enterobacteriaceae	Plesiomonas	uncultured bacterium
cc78f6f459ce6e0562fc33a6afaa4396	0	0	0	0	1.79798	0	0	0	6.67677	0	0	0	Bacteria	Proteobacteria	Gammaproteobacteria	Enterobacteriales	Enterobacteriaceae	Plesiomonas	uncultured bacterium
d0c066d866577dbd00834d353967878d	0	0	0	0	0	0	0	0.333333	0	0	0	0	Bacteria	Proteobacteria	Gammaproteobacteria	Enterobacteriales	Enterobacteriaceae	Plesiomonas	uncultured bacterium
e43f115dc2fa40820e05aa57b85e5644	0	0.434343	0	0.646465	5.93939	0.121212	5.70707	3.9798	19.8687	8.90909	0	0	Bacteria	Proteobacteria	Gammaproteobacteria	Enterobacteriales	Enterobacteriaceae	Plesiomonas	uncultured bacterium
ea37867fdc27ef642078938fb34b0050	0	0	0	0	0	0	0	0	0	0	0	0.555556	Bacteria	Proteobacteria	Gammaproteobacteria	Enterobacteriales	Enterobacteriaceae	Plesiomonas	Unassigned
ee5146754fdfb44f3c3d246860ee40cb	0	0	0	0	0	0.979798	0	0	0	0	0	0	Bacteria	Proteobacteria	Gammaproteobacteria	Enterobacteriales	Enterobacteriaceae	Plesiomonas	uncultured bacterium
f1ca535f60d9153fe8a6c6cdabfc8998	0	0	0	0.010101	0.787879	0	0	0	0	0	0	0	Bacteria	Proteobacteria	Gammaproteobacteria	Betaproteobacteriales	Burkholderiaceae	Polynucleobacter	uncultured bacterium
2394038238d7fe223d57c8551654b051	0	0	0	0	0	0	0.10101	0	0	0	0	0	Bacteria	Proteobacteria	Alphaproteobacteria	Sphingomonadales	Sphingomonadaceae	Porphyrobacter	uncultured bacterium
610bdac88aaa2524249d2475fb65e820	0	0	0	0	0	0	0	0	0	0	0	0.0505051	Bacteria	Proteobacteria	Gammaproteobacteria	Cellvibrionales	Porticoccaceae	Porticoccus	uncultured bacterium
2abefe72ad6acd7bb880611e49b94131	0	0	0	0	0	0	0	0.0808081	0	0	0	0	Bacteria	Bacteroidetes	Bacteroidia	Bacteroidales	Prevotellaceae	Prevotella 9	uncultured bacterium
2b12a2497ce48262fca1cbd8d039af2b	0	0	0	0	0	0	0	0.282828	0	0	0	0	Bacteria	Proteobacteria	Gammaproteobacteria	Alteromonadales	Pseudoalteromonadaceae	Pseudoalteromonas	Unassigned
306b67f7c3a9cfc817ad90b883e0102b	0	0	0	0	0	0	0	0	0	0	0	0.79798	Bacteria	Proteobacteria	Gammaproteobacteria	Alteromonadales	Pseudoalteromonadaceae	Pseudoalteromonas	Unassigned
f569bff6c2b953b38f5917f55e3fdb41	0	0	0	0	0.030303	0	0	0	0	0	0	0	Bacteria	Proteobacteria	Gammaproteobacteria	Alteromonadales	Pseudoalteromonadaceae	Pseudoalteromonas	Unassigned
f949af9bb49229e1514deebb4dd3bb07	0	0	0	0	0	0	0.121212	0	0	0	0	0	Bacteria	Proteobacteria	Gammaproteobacteria	Alteromonadales	Pseudoalteromonadaceae	Pseudoalteromonas	Unassigned
05d166a2bc581596321f7ba9377a5ca2	0	0	0	0	0	0	0.0808081	0	0	0	0	0	Bacteria	Proteobacteria	Gammaproteobacteria	Pseudomonadales	Pseudomonadaceae	Pseudomonas	Unassigned
0aae20f40d1d959c8e0e2cbb7ff3a37a	0	0	0	0	0	0.272727	0	0	0	0	0	0	Bacteria	Proteobacteria	Gammaproteobacteria	Pseudomonadales	Pseudomonadaceae	Pseudomonas	Unassigned
0dd4c7f405e48371dda0b170656980fe	0	0	0	0	0.424242	0	0	0	0	0	0	0	Bacteria	Proteobacteria	Gammaproteobacteria	Pseudomonadales	Pseudomonadaceae	Pseudomonas	Unassigned
0f22ed398c73d8b8c1fab623094df832	0	0	0	0	0	0.79798	0	0	0	0	0	0	Bacteria	Proteobacteria	Gammaproteobacteria	Pseudomonadales	Pseudomonadaceae	Pseudomonas	Unassigned
12b0ddb08964824c84c76197ce77c39c	0	0	0	0	0	0	0	0.040404	0	0	0	0	Bacteria	Proteobacteria	Gammaproteobacteria	Pseudomonadales	Pseudomonadaceae	Pseudomonas	Unassigned
1bb5a5497c1ea34cf506d3d7d8e57158	0	0	0	0	0	0	0	0	0	0	0	0.020202	Bacteria	Proteobacteria	Gammaproteobacteria	Pseudomonadales	Pseudomonadaceae	Pseudomonas	Unassigned
249e2d5fa3c99c2207454062aa515962	0	0	0	0	0	0	0.0808081	0	0	0	0	0	Bacteria	Proteobacteria	Gammaproteobacteria	Pseudomonadales	Pseudomonadaceae	Pseudomonas	Unassigned
25463e293ac320a188e35435b3882261	0	0	0	0	0	0	0	0.30303	0	0	0	0	Bacteria	Proteobacteria	Gammaproteobacteria	Pseudomonadales	Pseudomonadaceae	Pseudomonas	Unassigned
25e9bf326716f0be435e78484582e9c3	0	0	0	0	0	0	0.010101	0	0	0	0	0	Bacteria	Proteobacteria	Gammaproteobacteria	Pseudomonadales	Pseudomonadaceae	Pseudomonas	Unassigned
39449e5f375ee46e6bd21240f3534905	0	0	0	0	0	0	0	0	0	0	0	0.121212	Bacteria	Proteobacteria	Gammaproteobacteria	Pseudomonadales	Pseudomonadaceae	Pseudomonas	Unassigned
3a051a70d3325778ec5f83f7d53f994c	0	0	0	0	0	0	0	0.151515	0	0	0	0	Bacteria	Proteobacteria	Gammaproteobacteria	Pseudomonadales	Pseudomonadaceae	Pseudomonas	Unassigned
3f0ac936f39fe2c22218eb082c82429d	0	0	0	0	0	0	0.121212	0	0	0	0	0	Bacteria	Proteobacteria	Gammaproteobacteria	Pseudomonadales	Pseudomonadaceae	Pseudomonas	Unassigned
4666e6b7fe79a01788e2be6976de972b	0	0	0	0	0	0	0.0606061	0	0	0	0	0	Bacteria	Proteobacteria	Gammaproteobacteria	Pseudomonadales	Pseudomonadaceae	Pseudomonas	Unassigned
4998e6e024ad981b919e81a55cf41788	0	0	0	0	0	0	0	0	0	0	0.040404	0.242424	Bacteria	Proteobacteria	Gammaproteobacteria	Pseudomonadales	Pseudomonadaceae	Pseudomonas	Pseudomonas otitidis
4bf4d341b040f501dd0767a1cc17d8e8	0	0	0	0	0	0.363636	0	0	0	0	0	0	Bacteria	Proteobacteria	Gammaproteobacteria	Pseudomonadales	Pseudomonadaceae	Pseudomonas	Unassigned
4f850ec37cf17a21c3c9cd2da5990849	0	0	0	0	0	0	0	0	0	0.030303	0	0	Bacteria	Proteobacteria	Gammaproteobacteria	Pseudomonadales	Pseudomonadaceae	Pseudomonas	Unassigned
50340b3e81880980ba432e1c8aa8cb11	0	0	0	0	0	0.393939	0	0	0	0	0	0	Bacteria	Proteobacteria	Gammaproteobacteria	Pseudomonadales	Pseudomonadaceae	Pseudomonas	Unassigned
595679ce648e569ee6d2695e2b08e879	0	0	0	0	0.363636	0	0	0	0	0	0	0	Bacteria	Proteobacteria	Gammaproteobacteria	Pseudomonadales	Pseudomonadaceae	Pseudomonas	Unassigned
5a064d1d2b2bc973b3cbd1d7c3476d23	0	0.313131	0	0.121212	0.616162	3.08081	2.38384	2.72727	0.545455	3.30303	0	0.69697	Bacteria	Proteobacteria	Gammaproteobacteria	Pseudomonadales	Pseudomonadaceae	Pseudomonas	Unassigned
5a0851095c6cda75d80c3d952dbad1df	0	0	0	0	0.0909091	0	0	0	0	0	0	0	Bacteria	Proteobacteria	Gammaproteobacteria	Pseudomonadales	Pseudomonadaceae	Pseudomonas	Unassigned
62aedf30c5815493b79a68b526f2c198	0	0	0	0	0	0	0.0505051	0	0	0	0	0	Bacteria	Proteobacteria	Gammaproteobacteria	Pseudomonadales	Pseudomonadaceae	Pseudomonas	Unassigned
6417460c88fc5382fa9ad2fe298f8e76	0	0	0	0	0.757576	0	1.67677	0	1.66667	1.79798	0.121212	0.878788	Bacteria	Proteobacteria	Gammaproteobacteria	Pseudomonadales	Pseudomonadaceae	Pseudomonas	Unassigned
6860605e4bfc22048d06ffbfe853f054	0	0	0	0	0.353535	0	0	0	0	0	0	0	Bacteria	Proteobacteria	Gammaproteobacteria	Pseudomonadales	Pseudomonadaceae	Pseudomonas	Unassigned
6ba33933b1426fb4cc653800da80cebe	0	0	0	0	0	0	0.10101	0	0	0	0	0	Bacteria	Proteobacteria	Gammaproteobacteria	Pseudomonadales	Pseudomonadaceae	Pseudomonas	Pseudomonas otitidis
7360cec8e21691253d51582550637f58	46.2121	9.80808	6.18182	41.5758	9.57576	9.53535	28.5859	26.1111	2.27273	45.8889	0	2.90909	Bacteria	Proteobacteria	Gammaproteobacteria	Pseudomonadales	Pseudomonadaceae	Pseudomonas	Unassigned
75ba0354981e42974cb376523f932edb	0	0	0	0	0	0	0	0	0	0	0	0.40404	Bacteria	Proteobacteria	Gammaproteobacteria	Pseudomonadales	Pseudomonadaceae	Pseudomonas	Unassigned
789b0fb00d6fb501e9b79d8b50081cc1	0	0	0	0	0	0	0	0	0	0	0	0.111111	Bacteria	Proteobacteria	Gammaproteobacteria	Pseudomonadales	Pseudomonadaceae	Pseudomonas	Pseudomonas otitidis
795aab83f321fddff4b9172c3d880625	0	0	0.020202	0	0	0	0	0	0	0	0	0	Bacteria	Proteobacteria	Gammaproteobacteria	Pseudomonadales	Pseudomonadaceae	Pseudomonas	Unassigned
7ba03d04e66f90304a24e8c8885d4604	0	0	0	0	0	0.434343	0	0	0	0	0	0	Bacteria	Proteobacteria	Gammaproteobacteria	Pseudomonadales	Pseudomonadaceae	Pseudomonas	Unassigned
853e379851a310a443d608cee00cc146	0	0	0	0	0	0	0	0	0	0.0808081	0	0	Bacteria	Proteobacteria	Gammaproteobacteria	Pseudomonadales	Pseudomonadaceae	Pseudomonas	Pseudomonas stutzeri
85cd2f0ccf8114ee87fadd84f6e778c8	0	0.0606061	0	0	0	0	0	0	0	0	0	0	Bacteria	Proteobacteria	Gammaproteobacteria	Pseudomonadales	Pseudomonadaceae	Pseudomonas	Unassigned
87ca7a3d175066a1e6d5177f509adcfc	0	0	0	0	0	0	0	0	0	0.030303	0	0	Bacteria	Proteobacteria	Gammaproteobacteria	Pseudomonadales	Pseudomonadaceae	Pseudomonas	Unassigned
89767f39502459dccf5b1c0f77a211cb	0	0	0	0	0.121212	0	0	0	0	0	0	0	Bacteria	Proteobacteria	Gammaproteobacteria	Pseudomonadales	Pseudomonadaceae	Pseudomonas	Unassigned
8af6e5291f7c5b2a6d71434bce4c0824	0	0	0	0	0	0	0.0606061	0	0	0	0	0	Bacteria	Proteobacteria	Gammaproteobacteria	Pseudomonadales	Pseudomonadaceae	Pseudomonas	Unassigned
8b1323c97fdf419a46a116c04b5551f2	0	0	0	0	0	0	0	0.313131	0	0	0	0	Bacteria	Proteobacteria	Gammaproteobacteria	Pseudomonadales	Pseudomonadaceae	Pseudomonas	Unassigned
8b9e8ed35f03ababc4b72328c3264bcb	0	0	0	0	0	0.525253	0	0	0	0	0	0	Bacteria	Proteobacteria	Gammaproteobacteria	Pseudomonadales	Pseudomonadaceae	Pseudomonas	Unassigned
8dcdb66eb21167e3b177412c779d5f09	0	0	0	0	0	0.454545	0	0	0	0	0	0	Bacteria	Proteobacteria	Gammaproteobacteria	Pseudomonadales	Pseudomonadaceae	Pseudomonas	Unassigned
a03717eb99b43bc3903067df2346856a	0	0	0	0.161616	0	0	0.464646	0	0	0	0	0	Bacteria	Proteobacteria	Gammaproteobacteria	Pseudomonadales	Pseudomonadaceae	Pseudomonas	Unassigned
ab960112fcbc652cd9b498475bd7f1f8	0	0	0	0	0	0.474747	0	0	0	0	0	0	Bacteria	Proteobacteria	Gammaproteobacteria	Pseudomonadales	Pseudomonadaceae	Pseudomonas	Unassigned
ac0be953e69317bb9ec7ba95078d160b	0	0	0	0	0	0.474747	0	0	0	0	0	0	Bacteria	Proteobacteria	Gammaproteobacteria	Pseudomonadales	Pseudomonadaceae	Pseudomonas	Unassigned
ac64f652af0ab7a7834a2f632d1a1f43	0	0	0.262626	0.111111	0	0	0	0	0	0	0	0	Bacteria	Proteobacteria	Gammaproteobacteria	Pseudomonadales	Pseudomonadaceae	Pseudomonas	Unassigned
afa3a394127c9afde38d19e08d3b9df7	0	0	0	0	0	0	0	0	0	0	0	0.0808081	Bacteria	Proteobacteria	Gammaproteobacteria	Pseudomonadales	Pseudomonadaceae	Pseudomonas	Unassigned
b398a6b43eea64b4bbf6a0d2232415ba	0	0	0	0	0	0	0	0	0	0	0	0.474747	Bacteria	Proteobacteria	Gammaproteobacteria	Pseudomonadales	Pseudomonadaceae	Pseudomonas	Unassigned
b41cc389792a17c44430f3fc3735a7f6	0	0	0	0	0	0.454545	0	0	0	0	0	0	Bacteria	Proteobacteria	Gammaproteobacteria	Pseudomonadales	Pseudomonadaceae	Pseudomonas	Unassigned
bb2fcb867fbc3b7aee5f0fea506a9b82	0	0	0	0	0.020202	0	0	0	0	0	0	0	Bacteria	Proteobacteria	Gammaproteobacteria	Pseudomonadales	Pseudomonadaceae	Pseudomonas	Unassigned
be46b730fcffd3c7101ada4cce3f9f9c	0	0	0	0	0	0	0	0	0	0	0	0.656566	Bacteria	Proteobacteria	Gammaproteobacteria	Pseudomonadales	Pseudomonadaceae	Pseudomonas	Unassigned
c61b771ec9ca2a736ce5a80e6a6dadb7	0	0	0	0	0	0.505051	0	0	0	0	0	0	Bacteria	Proteobacteria	Gammaproteobacteria	Pseudomonadales	Pseudomonadaceae	Pseudomonas	Unassigned
c87879e666e8b2755d1b927768e41075	0	0	0	0	0	0.59596	0	0	0	0	0	0	Bacteria	Proteobacteria	Gammaproteobacteria	Pseudomonadales	Pseudomonadaceae	Pseudomonas	Unassigned
c8b4514424c9e27cdfa2cbaaa0f8cfc4	0	0	0	0	0.0707071	0	0	0	0	0	0	0	Bacteria	Proteobacteria	Gammaproteobacteria	Pseudomonadales	Pseudomonadaceae	Pseudomonas	Unassigned
ca0b6f1ba29f5ca5df6b66b2b33ca6ff	0	0	0	0	0	0	0.0707071	0.262626	0	0	0	0	Bacteria	Proteobacteria	Gammaproteobacteria	Pseudomonadales	Pseudomonadaceae	Pseudomonas	Pseudomonas stutzeri
cc5942a7670d29f21e09080668ae02b5	0	0	0	0	0.191919	0	0	0	0	0	0	0	Bacteria	Proteobacteria	Gammaproteobacteria	Pseudomonadales	Pseudomonadaceae	Pseudomonas	Unassigned
cc7614d87e21dca2f9c51eb33ae7a14e	0	0	0	0	0	0	0.191919	0	0	0	0	0	Bacteria	Proteobacteria	Gammaproteobacteria	Pseudomonadales	Pseudomonadaceae	Pseudomonas	Unassigned
cf04dfeb2e9522143456d9638509ff8e	0	0	0	0	0	0	0	0	0	0	0	0.292929	Bacteria	Proteobacteria	Gammaproteobacteria	Pseudomonadales	Pseudomonadaceae	Pseudomonas	Unassigned
cfda0dd8cbc10389f6a009cfab072b8f	0	0	0	0	0	0.515152	0	0	0	0	0	0	Bacteria	Proteobacteria	Gammaproteobacteria	Pseudomonadales	Pseudomonadaceae	Pseudomonas	Unassigned
de7f6c07f7c812b1cd08995258fe88b7	0	0	0	0	0	0	0	0.242424	0	0	0	0	Bacteria	Proteobacteria	Gammaproteobacteria	Pseudomonadales	Pseudomonadaceae	Pseudomonas	Unassigned
e357de7d0bd82d8b0f32ac5616f8a913	0	0	0	0	0	0	0	0.161616	0	0	0	0	Bacteria	Proteobacteria	Gammaproteobacteria	Pseudomonadales	Pseudomonadaceae	Pseudomonas	Unassigned
e51f2837e3bb57cae1d2f3ca5a8dcf2b	0	0	0	0.212121	0	1.21212	0.454545	0	0	0	0	0.0808081	Bacteria	Proteobacteria	Gammaproteobacteria	Pseudomonadales	Pseudomonadaceae	Pseudomonas	Pseudomonas stutzeri
e555d6aba6e6d471b31f2f3a3523e0ef	0	0	0	0	0	0	0	0	0	0	0	0.858586	Bacteria	Proteobacteria	Gammaproteobacteria	Pseudomonadales	Pseudomonadaceae	Pseudomonas	Unassigned
edb0014177b4575051cbceb76d4c54ce	0	0	0	0	0	0	0	0.0909091	0	0	0	0	Bacteria	Proteobacteria	Gammaproteobacteria	Pseudomonadales	Pseudomonadaceae	Pseudomonas	Unassigned
eec28596e694d8cabc41af81b8baa5ad	0	0	0	0	0	0	0.40404	1.09091	0	0.10101	0	0	Bacteria	Proteobacteria	Gammaproteobacteria	Pseudomonadales	Pseudomonadaceae	Pseudomonas	Unassigned
f12504a82a9597bc64205f069d407909	0	0	0	0	0	0.838384	0	0	0	0	0	0	Bacteria	Proteobacteria	Gammaproteobacteria	Pseudomonadales	Pseudomonadaceae	Pseudomonas	Unassigned
fcec90a98c8e262da44c12acd36d56fb	0	0	0	0	0	0	0	0	0	0	0	0.232323	Bacteria	Proteobacteria	Gammaproteobacteria	Pseudomonadales	Pseudomonadaceae	Pseudomonas	Unassigned
1c99e35e228248d9f6850a188d244dc5	0.030303	0	0	0.121212	0.444444	0	0.141414	0	0	0.0707071	0	0	Bacteria	Proteobacteria	Gammaproteobacteria	Xanthomonadales	Xanthomonadaceae	Pseudoxanthomonas	Unassigned
a733ea846d810c5eabe1ab28c5b1b856	0	0	0	0.030303	0	0	0	0	0	0	0	0	Bacteria	Proteobacteria	Gammaproteobacteria	Xanthomonadales	Xanthomonadaceae	Pseudoxanthomonas	Unassigned
e0fefa6076416590ce9b5d212f83876c	0	0	0	0	0	0.0707071	0	0	0	0	0	0	Bacteria	Proteobacteria	Gammaproteobacteria	Xanthomonadales	Xanthomonadaceae	Pseudoxanthomonas	Unassigned
e1d6fcf00da43a2b5058f905784f0c95	0	0	0	0	0.0505051	0	0	0	0	0	0	0	Bacteria	Proteobacteria	Gammaproteobacteria	Xanthomonadales	Xanthomonadaceae	Pseudoxanthomonas	Unassigned
337c52577d2ebc8f523cd61d1bdc274d	0	0	0	0	0.0707071	0.030303	0	0	0	0	0	0.030303	Bacteria	Proteobacteria	Gammaproteobacteria	Betaproteobacteriales	Burkholderiaceae	Ralstonia	Unassigned
ebf95a9c71d9fbb4f0d8ca5f32b41516	0	0	0	0	0	0	0	0.606061	0	0	0	0	Bacteria	Proteobacteria	Gammaproteobacteria	Betaproteobacteriales	Burkholderiaceae	Ralstonia	Unassigned
9eb847ee3289da72f1a45d20e9b28e1b	0	0	0	0	0	0	0.040404	0	0	0	0	0	Bacteria	Proteobacteria	Gammaproteobacteria	Alteromonadales	Alteromonadaceae	Rheinheimera	Unassigned
78ea0870539878d40a952d8d4d76abaa	0	0	0	0	0	0.131313	0	0	0	0	0	0	Bacteria	Proteobacteria	Gammaproteobacteria	Betaproteobacteriales	Burkholderiaceae	Rhizobacter	Unassigned
baf671dca1c281d5f4a7aa616428e5ad	0	0	0	0	0	0	0.141414	0	0	0	0	0	Bacteria	Proteobacteria	Alphaproteobacteria	Rhodobacterales	Rhodobacteraceae	Rhodobacter	Unassigned
15f02a96b4e52f11fd8b7d7fab42fab0	0	0	0	0	0	0	0	0	0	0.0505051	0	0	Bacteria	Firmicutes	Clostridia	Clostridiales	Peptostreptococcaceae	Romboutsia	uncultured bacterium
ff2896e685390dba3cd3cf455725cb47	0	0	0	0	0	0.222222	0	0	0	0	0	0.0707071	Bacteria	Proteobacteria	Gammaproteobacteria	Betaproteobacteriales	Burkholderiaceae	Roseateles	Unassigned
e10791f9ee301347c71baf56a3f09f50	0	0	0	0	0	0	0	0	0	0	0	0.171717	Bacteria	Verrucomicrobia	Verrucomicrobiae	Verrucomicrobiales	Rubritaleaceae	Roseibacillus	Unassigned
aedcc50557bda5d8556abd49f75e1f62	0	0	0	0.10101	0	0	0	0	0	0	0	0	Bacteria	Proteobacteria	Alphaproteobacteria	Acetobacterales	Acetobacteraceae	Roseomonas	Unassigned
e1bfb39bd5381c899f51438d2ca91651	0	0	0	0.010101	0	0	0	0	0	0	0	0	Bacteria	Proteobacteria	Alphaproteobacteria	Acetobacterales	Acetobacteraceae	Roseomonas	Unassigned
faf5f70113772a9272cdff47d9f18bc3	0	0	0	0.010101	0	0	0	0	0	0	0	0	Bacteria	Proteobacteria	Alphaproteobacteria	Acetobacterales	Acetobacteraceae	Roseomonas	Unassigned
0f83e84bc32a732d6868fbcaafe23193	0	0	0	0	0	0.040404	0	0	0	0	0	0	Bacteria	Proteobacteria	Alphaproteobacteria	Rhodobacterales	Rhodobacteraceae	Rubellimicrobium	uncultured bacterium
c761bd39cfc5c2dc8565e861dbbe3cbf	0	0	0	0	0	0	0	0	0.232323	0	0	0	Bacteria	Proteobacteria	Alphaproteobacteria	Rhodobacterales	Rhodobacteraceae	Rubellimicrobium	Unassigned
bb3e0ed47f288abf96589161ff82bf92	0	0	0	0	0	0	0	0	0	0	0	0.020202	Bacteria	Actinobacteria	Rubrobacteria	Rubrobacterales	Rubrobacteriaceae	Rubrobacter	Unassigned
128c7502faf8033c6aa9cabdac5346f5	0.010101	0	0	0	0	0	0	0	0	0	0	0	Bacteria	Proteobacteria	Gammaproteobacteria	Alteromonadales	Shewanellaceae	Shewanella	Unassigned
1f31564aed3b06e175c9ff00ba1e87d8	0	0.131313	0	0	0	0	0	0	0	0	0	0	Bacteria	Proteobacteria	Gammaproteobacteria	Alteromonadales	Shewanellaceae	Shewanella	Unassigned
35de9c85b5c632f9336a74322207de74	0	0	0	0	0	0	0	0	0	0	0	0.333333	Bacteria	Proteobacteria	Gammaproteobacteria	Alteromonadales	Shewanellaceae	Shewanella	Unassigned
3875113782efc1ac00de9c3520423595	0	0.121212	0	0	0	0	0	0	0	0	0.171717	0	Bacteria	Proteobacteria	Gammaproteobacteria	Alteromonadales	Shewanellaceae	Shewanella	Unassigned
490b539a7cbbb0e519314154fa54e4c4	0.10101	0.232323	0	0.10101	0.0707071	0	0	0	0	0	0.0707071	0	Bacteria	Proteobacteria	Gammaproteobacteria	Alteromonadales	Shewanellaceae	Shewanella	Unassigned
71da191c08d7f8ce25e6207ba9dd1892	0	0	0	0	0	0	0	0	0	0	0	0.393939	Bacteria	Proteobacteria	Gammaproteobacteria	Alteromonadales	Shewanellaceae	Shewanella	Unassigned
7e73c462ca829bf16e67124269ed662b	0	0	0.444444	0	0	0	0	0	0	0.363636	0.191919	0	Bacteria	Proteobacteria	Gammaproteobacteria	Alteromonadales	Shewanellaceae	Shewanella	Unassigned
9a62296be3444f384947667dbbf77d2a	0	0	0	0	0	0	0	0	0	0	0	0.111111	Bacteria	Proteobacteria	Gammaproteobacteria	Alteromonadales	Shewanellaceae	Shewanella	Unassigned
a8f00b9e5e2ce8ccc7297a652af689d1	0	0	0	0	0	0	0	0	0	0	0	0.494949	Bacteria	Proteobacteria	Gammaproteobacteria	Alteromonadales	Shewanellaceae	Shewanella	Unassigned
c657956a86ade758757ab043356893f3	0	0	0	0	0	0	0	0	0	0	0.040404	0.111111	Bacteria	Proteobacteria	Gammaproteobacteria	Alteromonadales	Shewanellaceae	Shewanella	Unassigned
d4c64d7a2d0f28d0a9faa166f41140e6	0	0	0	0	0	0	0	0	0	0	0	0.111111	Bacteria	Proteobacteria	Gammaproteobacteria	Alteromonadales	Shewanellaceae	Shewanella	Unassigned
e25d7e6bd16f7010111f97d68cb3d641	0	0	0	0	0	0	0.282828	1.07071	0	0	0	0.0707071	Bacteria	Proteobacteria	Gammaproteobacteria	Alteromonadales	Shewanellaceae	Shewanella	Unassigned
eb2419dfd5eab423a353f86d523f7001	0	0	0	0	0	0	0	0	0	0	0	0.131313	Bacteria	Proteobacteria	Gammaproteobacteria	Alteromonadales	Shewanellaceae	Shewanella	Unassigned
909f5a240413ff7e73b1da18dfc6e802	0	0	0.242424	0	0	0	0	0	0	0	0	0	Bacteria	Proteobacteria	Alphaproteobacteria	Rhizobiales	Rhizobiaceae	Shinella	Unassigned
1f536d0f45377301029624bea6f46da7	0	0	0	0.020202	0	0	0	0	0	0	0	0	Bacteria	Planctomycetes	Planctomycetacia	Isosphaerales	Isosphaeraceae	Singulisphaera	uncultured bacterium
8c9d7ced00606e94d9642d029aea49e8	0	0	0.020202	0	0	0	0	0	0	0	0	0	Bacteria	Planctomycetes	Planctomycetacia	Isosphaerales	Isosphaeraceae	Singulisphaera	uncultured bacterium
d51fbb48c303000c07c9b6a2fdca4917	0	0	0	0.030303	0	0	0	0	0	0	0	0	Bacteria	Bacteroidetes	Bacteroidia	Sphingobacteriales	Sphingobacteriaceae	Sphingobacterium	Unassigned
84052f7aa0f9318cd4d5ec9597c7bd2c	0	0	0	0	0	0	0	0	0	0	0	0.141414	Bacteria	Proteobacteria	Alphaproteobacteria	Sphingomonadales	Sphingomonadaceae	Sphingobium	Unassigned
03e8f9cfcceccc63f7b6bf4b0c1d2e04	0	0	0	0	0	0	0	0	0	0	0	0.161616	Bacteria	Proteobacteria	Alphaproteobacteria	Sphingomonadales	Sphingomonadaceae	Sphingomonas	Unassigned
45ce02493d9a96abe9c880d50f2933f3	0	0.242424	0	0.111111	0.232323	0.646465	0.292929	1.05051	0.131313	0.0606061	0	0.373737	Bacteria	Proteobacteria	Alphaproteobacteria	Sphingomonadales	Sphingomonadaceae	Sphingomonas	Unassigned
f8fc8d14c5d96d03d1c32ff404e918a0	0	0.0505051	0	0	0	0	0	0	0	0	0	0.181818	Bacteria	Proteobacteria	Alphaproteobacteria	Sphingomonadales	Sphingomonadaceae	Sphingomonas	Unassigned
fe6328a941c176614cd577025a91fb8d	0	0	0	0	0	0.373737	0	0	0	0	0	0	Bacteria	Proteobacteria	Alphaproteobacteria	Sphingomonadales	Sphingomonadaceae	Sphingomonas	Unassigned
bc580028f86dcb77953465ef2d0dc835	0	0	0	0	0	0	0	0.313131	0	0	0	0	Bacteria	Spirochaetes	Spirochaetia	Spirochaetales	Spirochaetaceae	Spirochaeta 2	Unassigned
bfb817ebb55b0ff52edc97109200fda7	0	0	0	0	0	0	0.181818	0	0	0	0	0	Bacteria	Spirochaetes	Spirochaetia	Spirochaetales	Spirochaetaceae	Spirochaeta 2	Unassigned
e755797c1bdf6f57738f01a9b84b0adf	0	0	0	0	0.161616	0.484848	0	0	0.535354	0.242424	0	0	Bacteria	Spirochaetes	Spirochaetia	Spirochaetales	Spirochaetaceae	Spirochaeta 2	Unassigned
55144a72a21aea80989657c034183330	0	0	0	0	0	0	0	0	0	0	0	0.030303	Bacteria	Bacteroidetes	Bacteroidia	Cytophagales	Spirosomaceae	Spirosoma	Unassigned
d2e90bb0c39b3accfae64d37e65d0391	0	0	0	0	0	0.272727	0	0	0	0	0	0	Bacteria	Bacteroidetes	Bacteroidia	Cytophagales	Spirosomaceae	Spirosoma	uncultured bacterium
38d8adfaa778713d2e9a8d32cb234bbc	0	0.030303	0	0	0	0	0	0	0	0.030303	0	0	Bacteria	Firmicutes	Bacilli	Bacillales	Staphylococcaceae	Staphylococcus	uncultured bacterium
46a9f9f2b75d479e8b222b69e2e0482d	0	0	0	0	0	0	0.0606061	0	0	0	0	0	Bacteria	Firmicutes	Bacilli	Bacillales	Staphylococcaceae	Staphylococcus	uncultured bacterium
48cdad94301e5a5496b1c72b38f27868	0	0	0	0	0	0	0	0	0.131313	0	0	0	Bacteria	Firmicutes	Bacilli	Bacillales	Staphylococcaceae	Staphylococcus	uncultured bacterium
5cb1eb74eac4e9cc894073a217b1fcdd	0	0.0909091	0	0	0	0	0	0	0	0	0	0	Bacteria	Firmicutes	Bacilli	Bacillales	Staphylococcaceae	Staphylococcus	uncultured bacterium
6e8b35c530d76bb6e8af48f54a27043d	0	0	0	0	0	0.161616	0	0	0	0	0	0.020202	Bacteria	Firmicutes	Bacilli	Bacillales	Staphylococcaceae	Staphylococcus	Unassigned
59814404bc707dbaa0900f81b11a6fd6	0	0	0	0	0	0	0.0909091	0	0	0	0	0	Bacteria	Proteobacteria	Gammaproteobacteria	Xanthomonadales	Xanthomonadaceae	Stenotrophomonas	Unassigned
73d6fef124180555ac822e5f06b508f5	0	0	0	0	0	0.121212	0	0	0	0	0	0	Bacteria	Proteobacteria	Gammaproteobacteria	Xanthomonadales	Xanthomonadaceae	Stenotrophomonas	Stenotrophomonas maltophilia
8bf6bb969883666cf4d8368135ca8a07	0	0	0	0.020202	0	0	0	0	0	0	0	0	Bacteria	Proteobacteria	Gammaproteobacteria	Xanthomonadales	Xanthomonadaceae	Stenotrophomonas	Unassigned
cb5d4284c2457ff802fd9f13a84a0923	0	0	0	0	0	0	0.020202	0	0	0	0	0	Bacteria	Proteobacteria	Gammaproteobacteria	Xanthomonadales	Xanthomonadaceae	Stenotrophomonas	Stenotrophomonas maltophilia
e5ba8aacb2e43fe2f7b531337c1229e1	0	0	0	0	0.010101	0	0	0	0	0.030303	0	0	Bacteria	Proteobacteria	Gammaproteobacteria	Xanthomonadales	Xanthomonadaceae	Stenotrophomonas	Stenotrophomonas maltophilia
be0e58829c7b35ad54d6e133c2103555	0	0	0	0	0.0505051	0.0707071	0	0	0	0	0	0.10101	Bacteria	Firmicutes	Bacilli	Lactobacillales	Streptococcaceae	Streptococcus	uncultured bacterium
21c3811b847659a2aeaa67e4ec849e83	0	0	0	0	0	0	0.030303	0	0	0	0	0	Bacteria	Bacteroidetes	Bacteroidia	Flavobacteriales	Flavobacteriaceae	Tenacibaculum	Unassigned
2cf3addac42cf386687b160aa545d00c	0	0	0	0	0	0.020202	0.030303	0	0	0	0	0	Bacteria	Proteobacteria	Gammaproteobacteria	Betaproteobacteriales	Hydrogenophilaceae	Tepidiphilus	Unassigned
a586e020aa78cb4d31d0879dc946711b	0	0	0	0	0.010101	0	0	0	0	0	0	0	Bacteria	Proteobacteria	Gammaproteobacteria	Betaproteobacteriales	Hydrogenophilaceae	Tepidiphilus	Unassigned
31837df431b38adc72c8ed2d2c41e881	0	0	0	0	0	0	0	0	0	0	0	0.10101	Bacteria	Proteobacteria	Gammaproteobacteria	Betaproteobacteriales	Rhodocyclaceae	Thauera	Unassigned
ad85e956c50289b7c7ad64264d9bbec4	0	0	0	0.030303	0	0	0	0	0	0	0	0	Bacteria	Proteobacteria	Gammaproteobacteria	Betaproteobacteriales	Rhodocyclaceae	Uliginosibacterium	Unassigned
017ef1c0fd1bc1e58dcf275cf89317e3	0	0	0	0	0	0	0.313131	0.454545	0	0	0	0	Unassigned	Unassigned	Unassigned	Unassigned	Unassigned	Unassigned	Unassigned
039d8dee874745571b8caa7002f7be89	0	0	0	0	0	0.040404	0	0	0	0	0	0	Bacteria	Proteobacteria	Alphaproteobacteria	Rhodobacterales	Rhodobacteraceae	Unassigned	Unassigned
03a235c595de59a46ca628452e0bc73e	0.0505051	0.59596	0.171717	0.313131	1.18182	2.53535	1.13131	1.0303	1.12121	0.373737	0	1.69697	Unassigned	Unassigned	Unassigned	Unassigned	Unassigned	Unassigned	Unassigned
0513b259c962ce6829590580f8df89dd	0	0	0	0	0	0.010101	0	0	0	0	0	0	Bacteria	Proteobacteria	Alphaproteobacteria	Rhodobacterales	Rhodobacteraceae	Unassigned	Unassigned
078c4a9d1e1ff4f8a0a41b8745cb2845	0.020202	0	0	0	0	0.030303	0	0	0	0	0	0	Unassigned	Unassigned	Unassigned	Unassigned	Unassigned	Unassigned	Unassigned
08ecac12e88071220596d01381241ab5	0	0	0	0	0	0	0	0	0	0	0	0.030303	Bacteria	Proteobacteria	Gammaproteobacteria	Unassigned	Unassigned	Unassigned	Unassigned
0d88696c8335cfce5a8420e007363ad9	0	0	0	0	0	0	0	0	0	0.020202	0	0	Bacteria	Cyanobacteria	Sericytochromatia	Unassigned	Unassigned	Unassigned	Unassigned
11551a9f5bdf413d1ebfdc7f8929eddd	0	0	0	0	0	0.161616	0	0	0	0	0	0	Unassigned	Unassigned	Unassigned	Unassigned	Unassigned	Unassigned	Unassigned
1572f1cc38c85617a4ca391e737bf29c	0	0	0	0	0	0	0	0	0	0	0	0.0505051	Bacteria	Proteobacteria	Alphaproteobacteria	Rhodobacterales	Rhodobacteraceae	Unassigned	Unassigned
1631b04bc2702dfaf26f9aa1da0d7118	0	0.010101	0	0.141414	0	0	0	0	0	0	0	0	Bacteria	Proteobacteria	Gammaproteobacteria	Betaproteobacteriales	Unassigned	Unassigned	Unassigned
19795f33b8ca0b577e3a0fa32f897f02	0	0	0	0	0	0	0.20202	0	0	0	0	0	Unassigned	Unassigned	Unassigned	Unassigned	Unassigned	Unassigned	Unassigned
217a3e60af4a04b6fc673aa9f04c574a	0	0	0	0	0	0	0.474747	0	0	0	0	0	Unassigned	Unassigned	Unassigned	Unassigned	Unassigned	Unassigned	Unassigned
27de6c61dcf17a7ca0b26a345f98b9b3	0	0	0	0	0	0	0	0	0	0.0505051	0	0	Bacteria	Proteobacteria	Alphaproteobacteria	Rhodobacterales	Rhodobacteraceae	Unassigned	Unassigned
35f087fc1cf6def7adb175ab15f5b0ab	0	0	0	0	0	0	0	0	0	0.010101	0	0	Unassigned	Unassigned	Unassigned	Unassigned	Unassigned	Unassigned	Unassigned
39a3e6676b5b8f668d1ee2352784f1d7	0	0	0	0	1.10101	0	0	0	0	0	0	0	Unassigned	Unassigned	Unassigned	Unassigned	Unassigned	Unassigned	Unassigned
3ba7e3259d254a058bfc02dabb8ce117	0	0	0	0	0	0	0.020202	0	0	0	0	0	Bacteria	Proteobacteria	Alphaproteobacteria	Rhodobacterales	Rhodobacteraceae	Unassigned	Unassigned
3ff0887af4d543c6869514cfcdaffffe	0	0	0	0	0	0.252525	0	0	0	0	0	0	Unassigned	Unassigned	Unassigned	Unassigned	Unassigned	Unassigned	Unassigned
42908a986e6ce33778708bf6450a36a8	0	0	0	1.9798	8.76768	0	0	0.919192	0	0.383838	0	0.222222	Bacteria	Proteobacteria	Gammaproteobacteria	Betaproteobacteriales	Burkholderiaceae	Unassigned	Unassigned
474acfce3c1494d231202699019281ce	0	0	0	0	0.30303	0	0	0	0	0	0	0.20202	Bacteria	Firmicutes	Bacilli	Bacillales	Bacillaceae	Unassigned	Unassigned
479a0eb087b833dcb1e083d0a2e1cce4	0	0.0606061	0	0	0	0	0	0	0	0	0	0	Bacteria	Bacteroidetes	Bacteroidia	Flavobacteriales	Unassigned	Unassigned	Unassigned
48697092d4682548d062d034a1afdb77	0	0	0	0	0	0	0	0.838384	0	0	0	0	Bacteria	Firmicutes	Bacilli	Bacillales	Bacillaceae	Unassigned	Unassigned
4dcd5dd2219973130d91e31b56b992e2	0	0	0	0	0	0	0	0	0	0.313131	0	0	Unassigned	Unassigned	Unassigned	Unassigned	Unassigned	Unassigned	Unassigned
507de24b6d24dd6e25bfc08b637f3843	0	0	0	0.191919	0.909091	2.53535	0.919192	0.727273	0.848485	0.323232	0	1.53535	Unassigned	Unassigned	Unassigned	Unassigned	Unassigned	Unassigned	Unassigned
5102bf6a5194773c6a01ab8128347ae7	0	0	0	0	0	0	0	0	0	0	0	0.040404	Bacteria	Bacteroidetes	Bacteroidia	Chitinophagales	Saprospiraceae	Unassigned	Unassigned
521d780ac4581a69e2a113bbe61b50fb	0	0	0	0	0	0	0	0	0	0	0	0.0707071	Unassigned	Unassigned	Unassigned	Unassigned	Unassigned	Unassigned	Unassigned
58341c9914056a1a4bb7782988e5daf5	0	0	0	0	0	0	0	0	0	0	0	0.040404	Bacteria	Proteobacteria	Alphaproteobacteria	Rhodobacterales	Rhodobacteraceae	Unassigned	Unassigned
59d6ca4ce2fcaf2fe476a18a6fc9c91f	0	0	0	0	0	0	0.0606061	0	0	0	0	0	Bacteria	Proteobacteria	Alphaproteobacteria	Rhodobacterales	Rhodobacteraceae	Unassigned	Unassigned
5af0642bd05f2c57106b3e103c451fc6	0	0	0	0	0	0	0	0	0	0	0	0.292929	Bacteria	Proteobacteria	Alphaproteobacteria	Rhodobacterales	Rhodobacteraceae	Unassigned	Unassigned
5b063076bbe3182de63d738c38d56079	0	0	0	0	0	0	0	0.020202	0	0	0	0	Unassigned	Unassigned	Unassigned	Unassigned	Unassigned	Unassigned	Unassigned
5f3de10a72c5cef9d63c2906e1969681	0	0	0	0	0	0	0	0	0	0.010101	0	0	Unassigned	Unassigned	Unassigned	Unassigned	Unassigned	Unassigned	Unassigned
5f6e7e43a48b6be3daec8e2f65ebd3f0	0	0	0	0	0	0	0	0.10101	0	0	0	0.656566	Bacteria	Bacteroidetes	Bacteroidia	Flavobacteriales	Unassigned	Unassigned	Unassigned
5ff3a0d9dd68f25e400a74ced1578a0d	0	0	0	0	0	0	0.040404	0	0	0	0	0	Bacteria	Proteobacteria	Gammaproteobacteria	Betaproteobacteriales	Unassigned	Unassigned	Unassigned
60798fe9ac3aafcda938492734e831bb	0	0	0	0	0	0	0	0.323232	0	0	0	0	Bacteria	Proteobacteria	Gammaproteobacteria	Betaproteobacteriales	Unassigned	Unassigned	Unassigned
626d61d055119ed51ef73c6b9f895189	0	0	0	0.0505051	0	0	0	0	0	0	0	0	Bacteria	Firmicutes	Bacilli	Bacillales	Bacillaceae	Unassigned	Unassigned
62fd3207c86db4a1ef7d59db6a5969e6	0	0	0	0	0	0.0909091	0	0	0	0	0	0	Unassigned	Unassigned	Unassigned	Unassigned	Unassigned	Unassigned	Unassigned
63322a62b7d346a3bf49d9c03c768b9c	0	0	0	0	0	0.20202	0	0	0	0	0	0	Unassigned	Unassigned	Unassigned	Unassigned	Unassigned	Unassigned	Unassigned
659f20e6642bd2cfdd2de9e006666b7a	0	0	0	0	0	0	0.878788	0	0	0	0	0	Unassigned	Unassigned	Unassigned	Unassigned	Unassigned	Unassigned	Unassigned
66fd91d701c4be69532a1d61ee4b986c	0	0	0	0	0	0	0.040404	0	0	0	0	0	Bacteria	Proteobacteria	Gammaproteobacteria	Enterobacteriales	Enterobacteriaceae	Unassigned	Unassigned
68611095ca0a3d414e2cf64f92e67a05	0	0	0	0	0	0	0	0	0.515152	0	0	0	Bacteria	Proteobacteria	Alphaproteobacteria	Rhodobacterales	Rhodobacteraceae	Unassigned	Unassigned
6881c69c0445ef2b8cac622770909cd2	0	0	0	0	0	0	0	0	0	0	0	0.010101	Bacteria	Bacteroidetes	Bacteroidia	Chitinophagales	uncultured	Unassigned	Unassigned
6ac4cdd3bb63beb4b67a45b81602e98e	0	0	0	0	0	0	0	0	0.030303	0	0	0	Bacteria	Proteobacteria	Alphaproteobacteria	Rhodobacterales	Rhodobacteraceae	Unassigned	Unassigned
6c3049492c9d90d3321fc8adc4ad8eee	0	0	0	0	0	0.272727	0	0	0	0	0	0	Bacteria	Proteobacteria	Gammaproteobacteria	Betaproteobacteriales	Burkholderiaceae	Unassigned	Unassigned
6d8cdcf741a0ec8ab576f84eaa690dee	0	0	0	0	0	0	0	0	0	0	0	0.0606061	Bacteria	Proteobacteria	Alphaproteobacteria	Rhizobiales	Xanthobacteraceae	Unassigned	Unassigned
71f16e5b9f490c0e2775b7fb2928a9d1	0	0.262626	0	0	0	0	0.434343	0	0	0	0	0	Bacteria	Tenericutes	Mollicutes	Mycoplasmatales	Mycoplasmataceae	Unassigned	Unassigned
7a4a6321c0ac63720cb95a1a452f09af	0	0	0	0	0	0	0	0	0.292929	0	0	0.343434	Bacteria	Proteobacteria	Gammaproteobacteria	Betaproteobacteriales	Burkholderiaceae	Unassigned	Unassigned
7b588ec2d0c34545076a05accbdf8fb4	0	0	0	0	0	0.929293	0	0	0	0	0	0	Bacteria	Proteobacteria	Gammaproteobacteria	Betaproteobacteriales	Unassigned	Unassigned	Unassigned
7c0aece655675b08310002a661ecf1f8	0	0	0	0.151515	0.242424	1.19192	1.88889	2.61616	0	0	0	1.32323	Bacteria	Proteobacteria	Alphaproteobacteria	Rhodobacterales	Rhodobacteraceae	Unassigned	Unassigned
7ca0638203a34a5362c76648da530d04	0	0	0	0	0	0	0	0	0	0	0	0.020202	Unassigned	Unassigned	Unassigned	Unassigned	Unassigned	Unassigned	Unassigned
80cfea88ce285f37761dbc4606415442	0	0	0	0	0	0	0	0	0	0.161616	0	0	Bacteria	Proteobacteria	Gammaproteobacteria	Betaproteobacteriales	Unassigned	Unassigned	Unassigned
81423854e8b58b46401847a96531dca8	0	0	0	0	0	0	0	0	0	0	0	0.111111	Unassigned	Unassigned	Unassigned	Unassigned	Unassigned	Unassigned	Unassigned
89fd3d5e52ec0031b48122119050a7af	0	0	0	0	0.121212	0	0	0	0	0	0	0	Bacteria	Proteobacteria	Gammaproteobacteria	Betaproteobacteriales	Burkholderiaceae	Unassigned	Unassigned
8e2964e47265c4b719e7d6a98f0b8bf1	0	0	0	0	0	0	0	0	0	0	0	0.040404	Bacteria	Proteobacteria	Gammaproteobacteria	Betaproteobacteriales	Burkholderiaceae	Unassigned	Unassigned
8e43a004f0c7b065f6a69aa025605c19	0	0	0	0	0.0606061	0	0	0	0	0	0	0	Unassigned	Unassigned	Unassigned	Unassigned	Unassigned	Unassigned	Unassigned
8f2d8da122da2779349e9d76f8065ae5	0	0	0	0	0	0	0	0	0	0	0	0.020202	Unassigned	Unassigned	Unassigned	Unassigned	Unassigned	Unassigned	Unassigned
90a9582de09b3837852f3a3adf9e4f17	0	0	0	0	0	0	0	0	0	0	0	0.010101	Unassigned	Unassigned	Unassigned	Unassigned	Unassigned	Unassigned	Unassigned
928ba5368b7c95b4b12bf83b5b65de42	0	0	0	0	0	0	0	0	0	0	0	0.151515	Bacteria	Actinobacteria	Actinobacteria	Kineosporiales	Kineosporiaceae	Unassigned	Unassigned
930cac3700f45fef52819c7c5e721e9f	0.737374	2.72727	2.08081	2.59596	5.17172	0.020202	0.646465	0	0	0.181818	0	0.141414	Bacteria	Proteobacteria	Gammaproteobacteria	Betaproteobacteriales	Burkholderiaceae	Unassigned	Unassigned
93a08c6e0d142c157f956bbfa537c99c	0	0	0	0	0	0	0.0505051	0	0	0	0	0	Bacteria	Proteobacteria	Alphaproteobacteria	Rhodobacterales	Rhodobacteraceae	Unassigned	Unassigned
93aae02c150b7117b1b171359cec031c	0	0	0	0.010101	0	0	0	0	0	0	0	0	Bacteria	Proteobacteria	Alphaproteobacteria	Rhodobacterales	Rhodobacteraceae	Unassigned	Unassigned
9c5a5ebba1fd0e24979b837ce2384c90	0	0	0.040404	0	0	0	0	0	0	0	0	0	Bacteria	Proteobacteria	Gammaproteobacteria	Betaproteobacteriales	Rhodocyclaceae	Unassigned	Unassigned
9ce840d583005968dd720c37284f6cdc	0	0	0	0	0	0	0	0	0	0	0	0.0505051	Bacteria	Proteobacteria	Alphaproteobacteria	Rhodobacterales	Rhodobacteraceae	Unassigned	Unassigned
a39a268074a051ff61a6df8d40c1848e	0	0.131313	0	0	0	0	0	0	0	0	0	0	Bacteria	Proteobacteria	Alphaproteobacteria	Rhodobacterales	Rhodobacteraceae	Unassigned	Unassigned
aab7a1cf4f313383e1f28cd5db4829fd	0	0	0	0	0	0	0	0	0	0	0	0.020202	Bacteria	Cyanobacteria	Oxyphotobacteria	Nostocales	Chroococcidiopsaceae	Unassigned	Unassigned
abb0edd1f784689a9276bffd83637787	0	0	0	0	0	0	0	0	0.0505051	0	0	0	Unassigned	Unassigned	Unassigned	Unassigned	Unassigned	Unassigned	Unassigned
ad33f6ba298594efe350731b07c1633c	0	0	0	0	0	0	0	0	0	0	0	0.0909091	Unassigned	Unassigned	Unassigned	Unassigned	Unassigned	Unassigned	Unassigned
ad46db7464827e01a19325eb0e066e85	0	0	0	0	0	0.929293	0	0	0	0	0	0	Unassigned	Unassigned	Unassigned	Unassigned	Unassigned	Unassigned	Unassigned
b1ee37fec3845a4d843e0619d084d5df	0	0	0	0	0	0.121212	0	0	0	0	0	0	Bacteria	Proteobacteria	Gammaproteobacteria	Betaproteobacteriales	Burkholderiaceae	Unassigned	Unassigned
ba7d2a91c8d8c181719d3c74090170fc	0	0	0	0	1.57576	0	0	0	0	0	0	0	Unassigned	Unassigned	Unassigned	Unassigned	Unassigned	Unassigned	Unassigned
baf5bd1cfd4caf3f652efa520c4f95b5	0	0	0	0	0	0	0	0	0	0	0	0.020202	Unassigned	Unassigned	Unassigned	Unassigned	Unassigned	Unassigned	Unassigned
bea2696ee2b9f1486b44d9f4ae4323d2	0	0	0	0	0	0	0.141414	0	0	0	0	0	Bacteria	Proteobacteria	Alphaproteobacteria	Rhodobacterales	Rhodobacteraceae	Unassigned	Unassigned
c0ce093c808b06d71a7e31250f227e46	0	0	0	0	0	0	0	0	0	0.242424	0	0	Bacteria	Cyanobacteria	Sericytochromatia	Unassigned	Unassigned	Unassigned	Unassigned
c2e5f1e34b6f53cf1980bece6830ef6b	0	0	0	0	0	0	0	0.424242	0	0	0	0	Bacteria	Proteobacteria	Alphaproteobacteria	Rhodobacterales	Rhodobacteraceae	Unassigned	Unassigned
c6c897649931cc8bc7a61bad44e34525	1.13131	0.484848	1.40404	1.51515	0.131313	0	0.191919	0.323232	0	0.242424	0	0	Bacteria	Proteobacteria	Alphaproteobacteria	Rhodobacterales	Rhodobacteraceae	Unassigned	Unassigned
c8543543c4280de784ec96718b653caa	0	0	0	0	0.161616	0	0	0	0	0	0	0	Bacteria	Proteobacteria	Gammaproteobacteria	Betaproteobacteriales	Unassigned	Unassigned	Unassigned
c8cbb670cd8e5691992360a14251c087	0	0	0	0	0	0	0	0	0	0	0	0.858586	Bacteria	Proteobacteria	Alphaproteobacteria	Rhodobacterales	Rhodobacteraceae	Unassigned	Unassigned
c9fb134d76f0865ca7b3568850799fdb	0.020202	0.030303	0.646465	0.686869	0.545455	0	0.151515	0	0	0.0505051	0	0	Bacteria	Proteobacteria	Alphaproteobacteria	Rhodobacterales	Rhodobacteraceae	Unassigned	Unassigned
cadfd6aa40ba81278cc08686544fca53	0	0	0	0	0	0	0.0808081	0	0	0	0	0	Bacteria	Proteobacteria	Deltaproteobacteria	Bradymonadales	Unassigned	Unassigned	Unassigned
cbc45ce5984b33e4094466c42d980ee6	0	0.0909091	0	0	0	1.0202	0.0707071	0	0	0.040404	0	0.747475	Bacteria	Firmicutes	Bacilli	Bacillales	Bacillaceae	Unassigned	Unassigned
cd5bd0a66044ee3595c7dec27a811d12	0	0	0	0	0	0.121212	0	0	0	0	0	0	Unassigned	Unassigned	Unassigned	Unassigned	Unassigned	Unassigned	Unassigned
cdb57a67d74920d3566d0f9dcff63899	0	0	0	0	0	0	0	0	0	0	0	0.040404	Bacteria	Proteobacteria	Alphaproteobacteria	Rhodobacterales	Rhodobacteraceae	Unassigned	Unassigned
cec78719b10302a2378341305495d367	0	0	0	0.040404	0	0	0	0	0	0	0	0	Unassigned	Unassigned	Unassigned	Unassigned	Unassigned	Unassigned	Unassigned
cefeec441a68cb54ef628ae394f1cdc3	0.79798	0.515152	0.989899	0.383838	0.636364	0	0.0505051	0	0	0.383838	0	0	Bacteria	Proteobacteria	Gammaproteobacteria	Betaproteobacteriales	Unassigned	Unassigned	Unassigned
d35bbbb483e3d2fe1c7917ea33c5b312	0	0	0	0	0.282828	0	0	0	0	0	0	0	Unassigned	Unassigned	Unassigned	Unassigned	Unassigned	Unassigned	Unassigned
d79605285b2e099511b643ba47e8f460	0	0	0	0	0.0505051	0	0	0	0	0	0	0	Unassigned	Unassigned	Unassigned	Unassigned	Unassigned	Unassigned	Unassigned
d84057b225b95457bc289b6440aa2bc2	0	0	0	0	0	0	0	0	0	0	0	0.0505051	Bacteria	Proteobacteria	Alphaproteobacteria	Unassigned	Unassigned	Unassigned	Unassigned
daea9f995a5bf21cdbfe071d2afd1704	1.68687	0.757576	5.14141	1.9596	2.72727	1.0101	1.10101	1.52525	0	0.535354	0	0.212121	Bacteria	Proteobacteria	Alphaproteobacteria	Rhodobacterales	Rhodobacteraceae	Unassigned	Unassigned
e0d6a052268734b20f89545df9463691	0	0	0	0	0	0	0.0909091	0	0	0	0	0	Unassigned	Unassigned	Unassigned	Unassigned	Unassigned	Unassigned	Unassigned
e2ccf9aa6b8333409a39f9efce408214	0	0	0	0	0	0	0.010101	0	0	0	0	0	Unassigned	Unassigned	Unassigned	Unassigned	Unassigned	Unassigned	Unassigned
e9b65f0a039ee427cc57c7756cc61cbe	0	0	0	0	0	0	0	0	0	0	0	0.151515	Bacteria	Proteobacteria	Alphaproteobacteria	Rhodobacterales	Rhodobacteraceae	Unassigned	Unassigned
ed531cf221df4ce1bba089bfa2e4eae6	0	0	0	0	0	0	0	0	0	0.0808081	0	0	Bacteria	Tenericutes	Mollicutes	Mycoplasmatales	Mycoplasmataceae	Unassigned	Unassigned
ee23adb0a98df9055dbfb5240deb98e1	0	0	0	0	0	0.131313	0	0	0	0	0	0	Unassigned	Unassigned	Unassigned	Unassigned	Unassigned	Unassigned	Unassigned
ef60f7f908ee744ce06db3e9dab270d8	0	0	0	0	0.232323	0	0	0	0	0	0	0	Unassigned	Unassigned	Unassigned	Unassigned	Unassigned	Unassigned	Unassigned
f2cc1235e4f2156f9fb9962a3993d159	0	0	0	0	0	0	0	0	0	0	0	0.0505051	Bacteria	Proteobacteria	Alphaproteobacteria	Rhodobacterales	Rhodobacteraceae	Unassigned	Unassigned
f57311d682664eb0878abb300db3ad9a	0	0	0	0	0	0	0.131313	0.737374	0	0.030303	0	0	Bacteria	Bacteroidetes	Bacteroidia	Flavobacteriales	Weeksellaceae	Unassigned	Unassigned
fc45b3d126b8e512f4345d95bd3d7aa0	0	0	0	0	1.52525	0.757576	0.59596	0.878788	0.464646	0.0606061	0	0.010101	Bacteria	Proteobacteria	Alphaproteobacteria	Rhodobacterales	Rhodobacteraceae	Unassigned	Unassigned
fcc7a14ff0f50f61ba3e1b8d5509b09f	0	0	0	0	0.0505051	0	0	0	0	0	0	0	Unassigned	Unassigned	Unassigned	Unassigned	Unassigned	Unassigned	Unassigned
ffb32c6185c0980b63a372ef6ceea9fd	0	0	0	0	0	0	0	0	0	0	0	0.0707071	Bacteria	Proteobacteria	Alphaproteobacteria	Sphingomonadales	Sphingomonadaceae	Unassigned	Unassigned
ffbb0c046ce87396ceaaa79bd8d1c636	0	0	0	0	0	0	0	0	0.131313	0	0	0	Unassigned	Unassigned	Unassigned	Unassigned	Unassigned	Unassigned	Unassigned
033fbddea1713b9fefae90b8fbf8590a	0.020202	0	0	1.08081	0.0606061	0	0	0	0	0	0	0	Bacteria	Proteobacteria	Alphaproteobacteria	Rhizobiales	Rhizobiales Incertae Sedis	uncultured	uncultured bacterium
065545e3ae3ea08910517a85c15a031a	0	0	0	0.0606061	0	0	0	0	0	0	0	0	Bacteria	Planctomycetes	Planctomycetacia	Pirellulales	Pirellulaceae	uncultured	uncultured organism
2a0918aa7a60aeaa4e28182e387cdd93	0	0	0	0	0	0	0	0.777778	0	0	0	0	Bacteria	Proteobacteria	Alphaproteobacteria	Sphingomonadales	Sphingomonadaceae	uncultured	uncultured bacterium
2f1d0407294f19e47ece4382a21c840c	0	0	0	0.020202	0	0	0	0	0	0	0	0	Bacteria	Proteobacteria	Alphaproteobacteria	Rhizobiales	Xanthobacteraceae	uncultured	uncultured bacterium
380ac6471f748d02295edf7d64c0bd51	0	0	0	0.0808081	0	0	0	0	0	0	0	0	Bacteria	Proteobacteria	Deltaproteobacteria	Myxococcales	Sandaracinaceae	uncultured	Unassigned
3a021d1996038abdd34159922834e22a	0	0	0	0	0	0	0.141414	0	0	0	0	0	Bacteria	Proteobacteria	Alphaproteobacteria	Sphingomonadales	Sphingomonadaceae	uncultured	uncultured bacterium
52ee603f96e624fa851edd69966c9a96	0	0	0	0	0	0	0	0	0	0	0	0.010101	Bacteria	Bacteroidetes	Bacteroidia	Flavobacteriales	Cryomorphaceae	uncultured	uncultured bacterium
5d9e34d72699909b265b54fe5f19864b	0	0	0	0	0	0	0	0	0	0	0	0.010101	Bacteria	Proteobacteria	Alphaproteobacteria	Sphingomonadales	Sphingomonadaceae	uncultured	uncultured bacterium
6833b88316b5811384d86cf831a23e96	0	0	0	0	0	0	0	0	0	0	0	0.010101	Bacteria	Bacteroidetes	Bacteroidia	Flavobacteriales	Cryomorphaceae	uncultured	Unassigned
9a49d8a21cdbc6e56579f5aa03a83ff4	0	0	0	0	0	0	0	0	0.434343	0	0	0	Bacteria	Proteobacteria	Alphaproteobacteria	Rhodobacterales	Rhodobacteraceae	uncultured	Unassigned
a44afddca3d4be63ba099755c7077871	0	0	0	0	0.141414	0	0	0	0	0	0	0	Bacteria	Proteobacteria	Gammaproteobacteria	Betaproteobacteriales	Burkholderiaceae	uncultured	Unassigned
bb33e4f43596c8b74c6ef944496e4849	0	0	0	0	0	0.0808081	0	0	0.313131	0	0	0	Bacteria	Proteobacteria	Alphaproteobacteria	Rickettsiales	Rickettsiaceae	uncultured	Unassigned
c43f459666fdd611a5658aa7b2d89c35	0	0	0	0.282828	0	0	0	0	0	0	0	0	Bacteria	Proteobacteria	Alphaproteobacteria	Rhizobiales	Rhizobiales Incertae Sedis	uncultured	uncultured bacterium
c8aa7f1fa4d853d0676bd549a3704613	0	0	0	0	0	0.141414	0	0.0909091	0	0	0	0.10101	Bacteria	Bacteroidetes	Bacteroidia	Chitinophagales	Chitinophagaceae	uncultured	Unassigned
d0ff7e446f5398e82c7f3b5d1fdcdffe	0	0	0	0.010101	0	0	0	0	0	0	0	0	Bacteria	Planctomycetes	Planctomycetacia	Gemmatales	Gemmataceae	uncultured	uncultured bacterium
da6809c66239a4d669fda1147b583b64	0	0	0	0	0	0	0.353535	0	0	0	0	0	Bacteria	Proteobacteria	Alphaproteobacteria	Sphingomonadales	Sphingomonadaceae	uncultured	uncultured bacterium
e122167d3f139040e0590674eed58f9e	0	0.010101	0	0	0	0	0	0	0	0	0	0	Bacteria	Proteobacteria	Alphaproteobacteria	Rhizobiales	Rhizobiaceae	uncultured	uncultured bacterium
eea33addc86e7063023fa6eed5d5a51f	0	0	0	0	0	0	0	0	0	0	0	0.020202	Bacteria	Bacteroidetes	Bacteroidia	Flavobacteriales	Cryomorphaceae	uncultured	uncultured bacterium
f03406b2b83bcc125ea930a786a8fd5d	0	0	0	0	0	0	0	0	0	0	0	0.010101	Bacteria	Proteobacteria	Alphaproteobacteria	Rhizobiales	Methyloligellaceae	uncultured	Unassigned
f43b831035691bb9849189353d3cb928	0	0	0	0	0	0	0	0.020202	0	0	0	0	Bacteria	Proteobacteria	Alphaproteobacteria	Sphingomonadales	Sphingomonadaceae	uncultured	uncultured bacterium
fd4d71db37e86b85742a0f9f917917ed	0	0	0	0	0	0	0.131313	0	0	0	0	0	Bacteria	Proteobacteria	Alphaproteobacteria	Sphingomonadales	Sphingomonadaceae	uncultured	uncultured bacterium
4e3bc8215b0cddaeb9466bf7584e142d	0	0	0	0	0	0	0.0707071	0	0	0	0	0	Bacteria	Proteobacteria	Alphaproteobacteria	Rhodospirillales	uncultured	uncultured bacterium	uncultured bacterium
63dce891200f690d97f70cfd9200e030	0	0	0	0.030303	0	0	0	0	0	0	0	0	Bacteria	Proteobacteria	Gammaproteobacteria	Betaproteobacteriales	SC-I-84	uncultured bacterium	uncultured bacterium
d54589b2e5c46bfd38dd52776c06eb00	0	0	0	0	0	0	0	0	0	0	0	0.010101	Bacteria	Patescibacteria	Gracilibacteria	Candidatus Peregrinibacteria	uncultured bacterium	uncultured bacterium	uncultured bacterium
2aa145d2fdfbc1908e56d53beb066aa4	0	0	0	0	0	0	0	0	0	0	0	1.48485	Bacteria	Proteobacteria	Gammaproteobacteria	Betaproteobacteriales	Burkholderiaceae	Variovorax	Unassigned
2e64eec4bec6c29271ee1f6a47c3cb40	0	0	0	0	0.191919	0.171717	0.343434	0.252525	0	0.444444	0	0.969697	Bacteria	Proteobacteria	Gammaproteobacteria	Betaproteobacteriales	Burkholderiaceae	Variovorax	Unassigned
ba0a120aa662f44604f1ac759bca638b	0	0	0	0	0	0	0.010101	0	0	0	0	0	Bacteria	Proteobacteria	Gammaproteobacteria	Betaproteobacteriales	Burkholderiaceae	Variovorax	Unassigned
cb49d1c267ec7b2e7ba49979eb971206	0	0	0	0	0	0	0	0	0	0	0	0.383838	Bacteria	Proteobacteria	Gammaproteobacteria	Betaproteobacteriales	Burkholderiaceae	Variovorax	Unassigned
01cc45130b014dfaf32372a3bf2a5b23	0	0	0	0	0	0	0	0.181818	0	0	0	0	Bacteria	Proteobacteria	Gammaproteobacteria	Vibrionales	Vibrionaceae	Vibrio	Unassigned
027c25f3f840f95c0206747aabc5247b	0.040404	0	0	0	0	0	0	0	0	0	0	0	Bacteria	Proteobacteria	Gammaproteobacteria	Vibrionales	Vibrionaceae	Vibrio	Unassigned
0609ff90e5c062a39a8c8c999ee1df03	0	0	0	0	0	0	0.272727	0	0	0	0	0	Bacteria	Proteobacteria	Gammaproteobacteria	Vibrionales	Vibrionaceae	Vibrio	Unassigned
0683ba31960f680f7fb8143e03eb6b87	0	0	0	0.0606061	0	0	0	0	0	0	0	0	Bacteria	Proteobacteria	Gammaproteobacteria	Vibrionales	Vibrionaceae	Vibrio	Unassigned
06e9b7549ee8442c80809cd27389626f	0	0	0	0	0	0	0.0808081	0	0	0	0	0	Bacteria	Proteobacteria	Gammaproteobacteria	Vibrionales	Vibrionaceae	Vibrio	Unassigned
08289cc718c0ae91ee76fe38ca32c58a	0	0	0	0	0	0	0	0	0	0	0	0.10101	Bacteria	Proteobacteria	Gammaproteobacteria	Vibrionales	Vibrionaceae	Vibrio	Unassigned
0b302d44e8429786898d9591669fb7c5	0	0.0909091	0	0	0	0	0.161616	0	0	0	0	0.0808081	Bacteria	Proteobacteria	Gammaproteobacteria	Vibrionales	Vibrionaceae	Vibrio	Unassigned
0cc13cdd810a63353a49d97fec06b994	0	0	0	0	0	0.868687	0	0	0	0	0	0	Bacteria	Proteobacteria	Gammaproteobacteria	Vibrionales	Vibrionaceae	Vibrio	Vibrio parahaemolyticus
0e99ce6c7031e0333c7e5e0b920a9808	0	0	0	0	0	0	0	0	0	0.252525	0	0	Bacteria	Proteobacteria	Gammaproteobacteria	Vibrionales	Vibrionaceae	Vibrio	Unassigned
0f524dbcfbbf7178bf14f186f43777e4	0.20202	0.666667	0.383838	0.474747	1.35354	5.06061	8.44444	9.19192	0	0.909091	0.0707071	3.46465	Bacteria	Proteobacteria	Gammaproteobacteria	Vibrionales	Vibrionaceae	Vibrio	Vibrio parahaemolyticus
101d671d898825c5a4afed59f8dc34d9	0	0	0	0	0	0	0	0	0	0	0	0.0909091	Bacteria	Proteobacteria	Gammaproteobacteria	Vibrionales	Vibrionaceae	Vibrio	Unassigned
12e4af09f2d9ca5c7554ebada7f92bc3	0	0	0	0	0	0	0	0	0	0	0	0.656566	Bacteria	Proteobacteria	Gammaproteobacteria	Vibrionales	Vibrionaceae	Vibrio	Unassigned
12f05c98527eac87471ea85e994870db	0	0	0	0	0	0	0.0707071	0	0	0	0	0	Bacteria	Proteobacteria	Gammaproteobacteria	Vibrionales	Vibrionaceae	Vibrio	Vibrio parahaemolyticus
141874c257e1b2a3233b3d3ab99982b5	0	0	0	0	0	0	0.323232	0.909091	0	0	0	0	Bacteria	Proteobacteria	Gammaproteobacteria	Vibrionales	Vibrionaceae	Vibrio	Unassigned
141cbc9067636a0bc056acc5b0aea6d9	0	0	0	0	0	0	0	0	0	0	0	0.828283	Bacteria	Proteobacteria	Gammaproteobacteria	Vibrionales	Vibrionaceae	Vibrio	Unassigned
17e2fc1d0d23b134a9faa0ef0b0bf1fe	0	0	0	0	0	0	0	0	0	0	0	0.010101	Bacteria	Proteobacteria	Gammaproteobacteria	Vibrionales	Vibrionaceae	Vibrio	Unassigned
1b14ebc5c829e7486f2ad8fd2fad3edc	0	0	0	0	0	0	0.040404	0	0	0	0	0	Bacteria	Proteobacteria	Gammaproteobacteria	Vibrionales	Vibrionaceae	Vibrio	Unassigned
1c68fa307ca500529f9282f33843ba74	0	0	0	0.040404	0	0	0	0	0	0	0	0	Bacteria	Proteobacteria	Gammaproteobacteria	Vibrionales	Vibrionaceae	Vibrio	Unassigned
1eb2fde3d78d50782164941ee54ef0de	0	0	0	0	0	0	0	0.0808081	0	0	0	0	Bacteria	Proteobacteria	Gammaproteobacteria	Vibrionales	Vibrionaceae	Vibrio	Unassigned
1f7e1efb1d4b96618a30a92741464b8b	0	0	0	0	0.262626	0	0	0	0	0	0	0	Bacteria	Proteobacteria	Gammaproteobacteria	Vibrionales	Vibrionaceae	Vibrio	Unassigned
25f937169e1cfa07fea015a2fbda8025	0	0	0	0	0	0	0	0	0	0	0	0.252525	Bacteria	Proteobacteria	Gammaproteobacteria	Vibrionales	Vibrionaceae	Vibrio	Vibrio parahaemolyticus
2675cde17905c302a167b5ffb160c7aa	0	0	0	0	0	0	0	0	0	0	0	0.0707071	Bacteria	Proteobacteria	Gammaproteobacteria	Vibrionales	Vibrionaceae	Vibrio	Vibrio parahaemolyticus
26980ee0ae235ce5776b917ac3cac335	0	0	0	0	0	0	0	0	0	0	0	0.0808081	Bacteria	Proteobacteria	Gammaproteobacteria	Vibrionales	Vibrionaceae	Vibrio	Unassigned
271545958f253c61109f600158cb68f5	0	0	0	0	0	0	0	0	0	0	0	0.10101	Bacteria	Proteobacteria	Gammaproteobacteria	Vibrionales	Vibrionaceae	Vibrio	Unassigned
27208289373f0d7323ba59516d822d58	0	0	0	0	0	3.57576	1.06061	0	0	0	0	0.959596	Bacteria	Proteobacteria	Gammaproteobacteria	Vibrionales	Vibrionaceae	Vibrio	Unassigned
272e1e55dd48ca05b4d2ffccee1e312f	0	0	0	0	0	0	0	0	0	0	0	0.0505051	Bacteria	Proteobacteria	Gammaproteobacteria	Vibrionales	Vibrionaceae	Vibrio	Unassigned
27bdc7549f4d3860054af36ce89a1563	0	0	0	0	0	0	0	0	0	0	0.313131	0	Bacteria	Proteobacteria	Gammaproteobacteria	Vibrionales	Vibrionaceae	Vibrio	Unassigned
28cf3a8540f9209b9938b29cb5cc66a0	0	0	0	0	0	0	0.20202	0.333333	0	0	0	0	Bacteria	Proteobacteria	Gammaproteobacteria	Vibrionales	Vibrionaceae	Vibrio	Unassigned
2945b75d05e329d0ef4a8b5153d58f96	0	0	0	0	0	0	0	0	0	0	0	1.66667	Bacteria	Proteobacteria	Gammaproteobacteria	Vibrionales	Vibrionaceae	Vibrio	Unassigned
29be1ec4433787c5d3cfa14d882629dc	0	0	0	0	0	0	0	0	0	0	0	0.0909091	Bacteria	Proteobacteria	Gammaproteobacteria	Vibrionales	Vibrionaceae	Vibrio	Unassigned
29f26c2193e6aeb02aa99d1b8189f0e0	0	0	0	0	0	0	0	0	0	0	0	1.37374	Bacteria	Proteobacteria	Gammaproteobacteria	Vibrionales	Vibrionaceae	Vibrio	Unassigned
2e1eaafb7059bd4b7d2b6610fe599464	0	0	0	0	0	0	0	0	0	0	59.6869	0.040404	Bacteria	Proteobacteria	Gammaproteobacteria	Vibrionales	Vibrionaceae	Vibrio	Vibrio cholerae
310fa61312678b8a0dd6ab2b57bb7d60	0	0	0	0	0	0	0	0	0	0	0.232323	0	Bacteria	Proteobacteria	Gammaproteobacteria	Vibrionales	Vibrionaceae	Vibrio	Vibrio cholerae
338ff166e4e243e52a1efebaaa89401e	0	0.121212	0	0	0	0	0	0	0	0	0	0	Bacteria	Proteobacteria	Gammaproteobacteria	Vibrionales	Vibrionaceae	Vibrio	Unassigned
33d3d103be93cd840c7e1579591efc3c	0	0	0	0	0	0	0.020202	0	0	0	0	0	Bacteria	Proteobacteria	Gammaproteobacteria	Vibrionales	Vibrionaceae	Vibrio	Unassigned
3513d7aafd5796175736b475304c479d	0	0	0	0	0	0	0.0505051	0	0	0	0	0	Bacteria	Proteobacteria	Gammaproteobacteria	Vibrionales	Vibrionaceae	Vibrio	Unassigned
3595c3bd694f558641d615de39c51060	0	0	0	0	0	0	0	0	0	0	0	0.0808081	Bacteria	Proteobacteria	Gammaproteobacteria	Vibrionales	Vibrionaceae	Vibrio	Unassigned
36c624959d66080e4388079f88ecd3ff	0	0	0	0	0	0	0	0	0	0	0	0.151515	Bacteria	Proteobacteria	Gammaproteobacteria	Vibrionales	Vibrionaceae	Vibrio	Unassigned
382242172ca08d1a56f7296474292d6a	0	0	0	0	0	0	0	0	0	0	7.06061	0	Bacteria	Proteobacteria	Gammaproteobacteria	Vibrionales	Vibrionaceae	Vibrio	Vibrio cholerae
389349cfa5bf45f54dce492cce2d5d72	0	0	0	0	0	2.0101	0	0	0	0	0	0	Bacteria	Proteobacteria	Gammaproteobacteria	Vibrionales	Vibrionaceae	Vibrio	Unassigned
390a11ef9a5c40a32c14c78838e5d1ff	0	0	0	0	0	0	0	0	0	0	0	0.535354	Bacteria	Proteobacteria	Gammaproteobacteria	Vibrionales	Vibrionaceae	Vibrio	Unassigned
3aa143174345e75a5c2749fdaec4c173	0	0	0	0	0.313131	0	0	0	0	0	0	0	Bacteria	Proteobacteria	Gammaproteobacteria	Vibrionales	Vibrionaceae	Vibrio	Unassigned
3bc14d37f34a564ac0e77cde5a91570f	0	0	0	0	0	0.525253	0	0	0	0	0	0	Bacteria	Proteobacteria	Gammaproteobacteria	Vibrionales	Vibrionaceae	Vibrio	Unassigned
3bd7959b7d0204db52c058e22041578d	0	0	0	0	0	0	0	0.40404	0	0	0	0	Bacteria	Proteobacteria	Gammaproteobacteria	Vibrionales	Vibrionaceae	Vibrio	Unassigned
3cc342493d98b97e8da86091e4772e00	0	0	0	0	0	0	0	0.010101	0	0	0	0	Bacteria	Proteobacteria	Gammaproteobacteria	Vibrionales	Vibrionaceae	Vibrio	Unassigned
3d27e93baff2d67d75945abdf4cd7f59	0	0	0	0	0	0	0.020202	0	0	0	0	0	Bacteria	Proteobacteria	Gammaproteobacteria	Vibrionales	Vibrionaceae	Vibrio	Unassigned
3dbc8b019b7fe8e7aeb8c4b9286959d9	0	0	0	0	0	1.11111	0	0	0	0	0	0	Bacteria	Proteobacteria	Gammaproteobacteria	Vibrionales	Vibrionaceae	Vibrio	Vibrio parahaemolyticus
3e3aea43b6747290e14bd0dca125fd06	0	0.020202	0	0.191919	0.161616	0.161616	1.29293	1.09091	0	0.191919	0	0.494949	Bacteria	Proteobacteria	Gammaproteobacteria	Vibrionales	Vibrionaceae	Vibrio	Unassigned
3e453294db8627058cd9e55750d5cb27	0	0	0	0	0	0	0	0	0	0	0	1.74747	Bacteria	Proteobacteria	Gammaproteobacteria	Vibrionales	Vibrionaceae	Vibrio	Unassigned
4370a002bf199c95219ad253d59c3d07	0	0	0	0	0	0	0	0	0	0	0	0.525253	Bacteria	Proteobacteria	Gammaproteobacteria	Vibrionales	Vibrionaceae	Vibrio	Vibrio parahaemolyticus
45c8e3766b1d2515485dbdec6b4c0dc4	0	0	0	0	0	0	0	0.393939	0	0	1.93939	0	Bacteria	Proteobacteria	Gammaproteobacteria	Vibrionales	Vibrionaceae	Vibrio	Unassigned
47280d333cccc2f858f21843036b92a1	0	0	0	0	0	0	0	0	0	0	0	0.0707071	Bacteria	Proteobacteria	Gammaproteobacteria	Vibrionales	Vibrionaceae	Vibrio	Vibrio parahaemolyticus
4773a7386023adeda04ecaa5371ff4d3	0	0	0	0	0	0	0	0	0	0	0	0.191919	Bacteria	Proteobacteria	Gammaproteobacteria	Vibrionales	Vibrionaceae	Vibrio	Vibrio parahaemolyticus
4cffaa4a2450531ff1fab071c5cfbb64	0	0	0	0	0	0	0	0.0808081	0	0	23.8687	0	Bacteria	Proteobacteria	Gammaproteobacteria	Vibrionales	Vibrionaceae	Vibrio	Vibrio cholerae
50737b34afc49de9613cc71a63b999ee	0	0	0	0	0	0	0.010101	0	0	0	0	0	Bacteria	Proteobacteria	Gammaproteobacteria	Vibrionales	Vibrionaceae	Vibrio	Unassigned
52cf54937cda800044eacbd3c64fa700	0	0	0	0	0	0	0	0	0	0	0	0.020202	Bacteria	Proteobacteria	Gammaproteobacteria	Vibrionales	Vibrionaceae	Vibrio	Unassigned
54d9aec6389e6a976650ef5dbaa8eed7	0	0	0	0	0.030303	0	0	0	0	0	0	0	Bacteria	Proteobacteria	Gammaproteobacteria	Vibrionales	Vibrionaceae	Vibrio	Unassigned
55283ea76a27f5a0dd89a3190ed24c8a	0	0	0	0	0	0	0	0	0	0	0	0.454545	Bacteria	Proteobacteria	Gammaproteobacteria	Vibrionales	Vibrionaceae	Vibrio	Unassigned
57c55e6e3606bb591a892c0097166630	0	0	0	0	0.10101	0	0	0	0	0	0	0	Bacteria	Proteobacteria	Gammaproteobacteria	Vibrionales	Vibrionaceae	Vibrio	Unassigned
5acb9cb59b71fe809ec3f29775654618	0	0.131313	0	0	0	0	0	0	0	0	0	0	Bacteria	Proteobacteria	Gammaproteobacteria	Vibrionales	Vibrionaceae	Vibrio	Unassigned
5e36cadf12e6bc57d714a41fdf33416d	0	0	0	0	0	0	0	0.535354	0	0	0	0	Bacteria	Proteobacteria	Gammaproteobacteria	Vibrionales	Vibrionaceae	Vibrio	Unassigned
5f28616db7f92e804ac278b3c5b68a6a	0	0	0	0	0	0	0	0.020202	0	0	0	0	Bacteria	Proteobacteria	Gammaproteobacteria	Vibrionales	Vibrionaceae	Vibrio	Unassigned
62005fc2f366da453b97efca7dad1213	0	0	0	0	0	0.434343	0	0	0	0	0	0	Bacteria	Proteobacteria	Gammaproteobacteria	Vibrionales	Vibrionaceae	Vibrio	Unassigned
64bbeefd41561a02c6542dca04a4b4b4	0	0	0	0.181818	0	0	0	0	0	0	0	0	Bacteria	Proteobacteria	Gammaproteobacteria	Vibrionales	Vibrionaceae	Vibrio	Unassigned
67aaa51de875c73f846990660f6e0372	0	0	0	0	0	0	0	0	0	0	0	0.010101	Bacteria	Proteobacteria	Gammaproteobacteria	Vibrionales	Vibrionaceae	Vibrio	Unassigned
67b57f5b65377e281bfa38a6a4d25c3c	0	0	0	0	0.505051	0	0	0	0	0	0	0	Bacteria	Proteobacteria	Gammaproteobacteria	Vibrionales	Vibrionaceae	Vibrio	Vibrio parahaemolyticus
682a940928d2932e9d62e6fba54307b4	0	0	0	0	0.040404	0	0	0	0	0	0	0	Bacteria	Proteobacteria	Gammaproteobacteria	Vibrionales	Vibrionaceae	Vibrio	Vibrio parahaemolyticus
6afa0f061bfb4b2425c4700fa9fd5853	0	0	0	0	0	0	0	0	0	0	0	0.111111	Bacteria	Proteobacteria	Gammaproteobacteria	Vibrionales	Vibrionaceae	Vibrio	Unassigned
6cef36be8bae6175af4765fe282532b8	0	0.010101	0	0.131313	0.222222	0.111111	1.27273	0.787879	0	0.111111	0	7.86869	Bacteria	Proteobacteria	Gammaproteobacteria	Vibrionales	Vibrionaceae	Vibrio	Unassigned
6e73627b52878d25248f81cb674a321f	0	0	0.020202	0	0	0	0	0	0	0	0	0	Bacteria	Proteobacteria	Gammaproteobacteria	Vibrionales	Vibrionaceae	Vibrio	Unassigned
6f00e52a53d05722c0b647b67552f19d	0	0	0	0	0	0	0	0	0	0	1.9596	0	Bacteria	Proteobacteria	Gammaproteobacteria	Vibrionales	Vibrionaceae	Vibrio	Unassigned
6f9dfb3e36fcf24633125d81c8b8252a	0	0	0	0	0	0	0.010101	0	0	0	0	0	Bacteria	Proteobacteria	Gammaproteobacteria	Vibrionales	Vibrionaceae	Vibrio	Unassigned
726773602582d6cae12f97c9317567ac	0	0	0	0	0	0.333333	0	0	0	0	0	0	Bacteria	Proteobacteria	Gammaproteobacteria	Vibrionales	Vibrionaceae	Vibrio	Unassigned
72935001715cda9b0d7f223bc928e9c5	0	0.0808081	0	0	0	0	0	0	0	0	0	0	Bacteria	Proteobacteria	Gammaproteobacteria	Vibrionales	Vibrionaceae	Vibrio	Unassigned
75598ef200971846690eb7dee501de13	0	0	0	0	0	0.545455	0	0	0	0	0	0	Bacteria	Proteobacteria	Gammaproteobacteria	Vibrionales	Vibrionaceae	Vibrio	Vibrio parahaemolyticus
785a74ce4c017ce2aedfcd2465f88e50	0	0	0	0	0	0	0	0	0	0.131313	0	0	Bacteria	Proteobacteria	Gammaproteobacteria	Vibrionales	Vibrionaceae	Vibrio	Unassigned
7d3b805136f2c2e4315886d541606579	0	0	0	0	0	0	0	0	0	0	0	14.0202	Bacteria	Proteobacteria	Gammaproteobacteria	Vibrionales	Vibrionaceae	Vibrio	Unassigned
7e92982648e47378b2dd8c927c10eafb	0	0	0	0	0	0	0	0	0	0	0	0.0505051	Bacteria	Proteobacteria	Gammaproteobacteria	Vibrionales	Vibrionaceae	Vibrio	Unassigned
80161e5ab0b5973cdce3a10bb29fc3b8	0	0	0	0	0	0	0	0.30303	0	0	0	0	Bacteria	Proteobacteria	Gammaproteobacteria	Vibrionales	Vibrionaceae	Vibrio	Unassigned
84a5bf18f09308f7efe5d951a181ca58	0	0	0	0	0	0.040404	0	0	0	0	0	0.616162	Bacteria	Proteobacteria	Gammaproteobacteria	Vibrionales	Vibrionaceae	Vibrio	Unassigned
85fb7c411d0816897a9ffcfed31f9ffa	0	0	0	0	0	0	0	0	0	0	0	0.242424	Bacteria	Proteobacteria	Gammaproteobacteria	Vibrionales	Vibrionaceae	Vibrio	Unassigned
881851ded75a1e8b85bd77cfd4569669	0	0	0	0	0	0	0	0	0	0	0	0.0606061	Bacteria	Proteobacteria	Gammaproteobacteria	Vibrionales	Vibrionaceae	Vibrio	Vibrio parahaemolyticus
8830593476561579b95f4e8bec6d9089	0	0.151515	0	0	0	0	0	0	0	0	0	0	Bacteria	Proteobacteria	Gammaproteobacteria	Vibrionales	Vibrionaceae	Vibrio	Vibrio parahaemolyticus
8ee7fd795b787c6a3809672911ba2930	0	0.494949	0.333333	0	0.737374	0.969697	2.84848	1.49495	0.656566	0.373737	0	1	Bacteria	Proteobacteria	Gammaproteobacteria	Vibrionales	Vibrionaceae	Vibrio	Unassigned
98420a7adfa9eb78a05b0e3bb065afdf	0	0	0	0	0	0	0	0	0	0	0	0.0505051	Bacteria	Proteobacteria	Gammaproteobacteria	Vibrionales	Vibrionaceae	Vibrio	Vibrio parahaemolyticus
99347e0e3f94525967f8437c4e6d55bf	0	0	0.020202	0	0	0	0	0	0	0	0	0	Bacteria	Proteobacteria	Gammaproteobacteria	Vibrionales	Vibrionaceae	Vibrio	Unassigned
99bbc58ea124d840223bc8239a528831	0	0	0	0	0.20202	0	0	0	0	0	0	0	Bacteria	Proteobacteria	Gammaproteobacteria	Vibrionales	Vibrionaceae	Vibrio	Unassigned
9be2dfbe25b34df810cd5e871ed639e8	0	0	0.111111	0	0	0	0	0	0	0	0	0	Bacteria	Proteobacteria	Gammaproteobacteria	Vibrionales	Vibrionaceae	Vibrio	Unassigned
9c514cfb89e57b52fe9710daf9bfcd92	0	0	0	0	0.0707071	0	0	0	0	0	0	0	Bacteria	Proteobacteria	Gammaproteobacteria	Vibrionales	Vibrionaceae	Vibrio	Unassigned
9df47a0a8239bae0be73a842d2185075	0	0	0	0	0	0	0.0606061	0	0	0	0	0	Bacteria	Proteobacteria	Gammaproteobacteria	Vibrionales	Vibrionaceae	Vibrio	Vibrio parahaemolyticus
9e100f110d101ce3aebd8cbcd93b6a62	0	0	0	0.161616	0	0	0.838384	2.0404	0	0	0	1.61616	Bacteria	Proteobacteria	Gammaproteobacteria	Vibrionales	Vibrionaceae	Vibrio	Unassigned
9fd42e25dc91585a3b2c5c156cf0f16f	0	0	0	0	0	0	0	0	0	0	0.010101	0	Bacteria	Proteobacteria	Gammaproteobacteria	Vibrionales	Vibrionaceae	Vibrio	Vibrio cholerae
a091446a9e19b9c6e1094033554505f4	0	0	0	0	0	0	0	0.414141	0	0	0	0	Bacteria	Proteobacteria	Gammaproteobacteria	Vibrionales	Vibrionaceae	Vibrio	Unassigned
a11039324052e951b0a7c1ca34232c88	0	0	0	0	0	0	0	0.414141	0	0	0	0	Bacteria	Proteobacteria	Gammaproteobacteria	Vibrionales	Vibrionaceae	Vibrio	Unassigned
a83f6e98f92fe9c77239bac6db960b37	0	0.212121	0	0	0	0	0	0	0	0	0	0	Bacteria	Proteobacteria	Gammaproteobacteria	Vibrionales	Vibrionaceae	Vibrio	Unassigned
aa349f22d9900f2e71cd056800fa3121	0	0	0	0	0	0	0	0	0	0	0	1.46465	Bacteria	Proteobacteria	Gammaproteobacteria	Vibrionales	Vibrionaceae	Vibrio	Unassigned
ad6da5d50688771a8b04780e254cd7a4	0	0	0	0	0	0	0	0.121212	0	0	0	0	Bacteria	Proteobacteria	Gammaproteobacteria	Vibrionales	Vibrionaceae	Vibrio	Unassigned
b303c36007e837a6032b90085664060d	0	0	0	0	0	0.646465	0	0	0	0	0	0	Bacteria	Proteobacteria	Gammaproteobacteria	Vibrionales	Vibrionaceae	Vibrio	Vibrio parahaemolyticus
b40660c36ae66186fd922a19f88ddfbf	0	0	0	0	0	0	0	0	0	0	0	1.0303	Bacteria	Proteobacteria	Gammaproteobacteria	Vibrionales	Vibrionaceae	Vibrio	Unassigned
b429df85a4dce60bb1769ea2afbca246	0	0	0	0	0	0.989899	0	0	0	0	0	0	Bacteria	Proteobacteria	Gammaproteobacteria	Vibrionales	Vibrionaceae	Vibrio	Unassigned
b44df96680d38aecd13812c0ce545531	0	0	0	0	0	0	0	0.888889	0	0	0	0	Bacteria	Proteobacteria	Gammaproteobacteria	Vibrionales	Vibrionaceae	Vibrio	Unassigned
b5c991a2e391b0052894f44b9f4d641e	0	0	0	0	0	0	0.0909091	0	0	0	0	0	Bacteria	Proteobacteria	Gammaproteobacteria	Vibrionales	Vibrionaceae	Vibrio	Unassigned
b8a8da40691f29532c8fc5939aabfb3f	0	0	0	0	0	0	0	0	0	0	0	0.888889	Bacteria	Proteobacteria	Gammaproteobacteria	Vibrionales	Vibrionaceae	Vibrio	Unassigned
b91758006bda51696e9f9ca915ea71da	0	0	0	0.141414	0	0	0	0	0	0	0	0	Bacteria	Proteobacteria	Gammaproteobacteria	Vibrionales	Vibrionaceae	Vibrio	Unassigned
bac582dd573ad6cd0790c0ad262ae7c3	0	0	0	0	0	0	0	0.313131	0	0	0	0	Bacteria	Proteobacteria	Gammaproteobacteria	Vibrionales	Vibrionaceae	Vibrio	Vibrio parahaemolyticus
bb6e01969809818735d967cb670e3540	0	0	0	0	0	0	0	0.030303	0	0	0	0	Bacteria	Proteobacteria	Gammaproteobacteria	Vibrionales	Vibrionaceae	Vibrio	Unassigned
bd129d1f18346f2baf770f092cc0ff71	0	0	0	0	0	0	0	0	0	0	0	0.030303	Bacteria	Proteobacteria	Gammaproteobacteria	Vibrionales	Vibrionaceae	Vibrio	Unassigned
c0d79aefb6c66921a3315dcead45c68c	0	0.232323	0	0	0	0	0	0	0	0	0	0	Bacteria	Proteobacteria	Gammaproteobacteria	Vibrionales	Vibrionaceae	Vibrio	Vibrio parahaemolyticus
c3a9efc9b2ddc40392a34e57554d392f	0	0	0	0	0	0	0	0	0.474747	0	0	0	Bacteria	Proteobacteria	Gammaproteobacteria	Vibrionales	Vibrionaceae	Vibrio	Unassigned
c423ecd53863f7aa9230fd6a81336bd2	0	0	0	0	0	0	0	0.414141	0	0	0	0	Bacteria	Proteobacteria	Gammaproteobacteria	Vibrionales	Vibrionaceae	Vibrio	Unassigned
c43cf4dd9dd8d3f0e42569bdd0438689	0	0.191919	0	0	0	0	0	0	0	0	0	0	Bacteria	Proteobacteria	Gammaproteobacteria	Vibrionales	Vibrionaceae	Vibrio	Unassigned
c7eb321e46e24846f70802563dd2ff0f	0	0	0	0	0	0	0	0.474747	0	0	0	0	Bacteria	Proteobacteria	Gammaproteobacteria	Vibrionales	Vibrionaceae	Vibrio	Vibrio parahaemolyticus
c867c1ac452f1980fb162c1b33caa239	0	0	0	0.0808081	0	0	0	0	0	0	0	0	Bacteria	Proteobacteria	Gammaproteobacteria	Vibrionales	Vibrionaceae	Vibrio	Unassigned
d3e37d01a5bb464d55cb6e2f0bbd18c6	0	0	0	0	0	1.17172	0	0	0	0	0	0	Bacteria	Proteobacteria	Gammaproteobacteria	Vibrionales	Vibrionaceae	Vibrio	Unassigned
da52a2065e6abd04c6272a95b8e4bb92	0	0	0	0	0	0	0	0	0	0.121212	0	0	Bacteria	Proteobacteria	Gammaproteobacteria	Vibrionales	Vibrionaceae	Vibrio	Unassigned
db761d698584111348c2ac29a69b21be	0	0.919192	0.10101	0.292929	0.666667	1.43434	5.30303	2.53535	0	0.242424	0.040404	1.22222	Bacteria	Proteobacteria	Gammaproteobacteria	Vibrionales	Vibrionaceae	Vibrio	Unassigned
dbda72d3c9186b504be5f3c6988af2f1	0	0	0	0	0.121212	0	0	0	0	0	0	0	Bacteria	Proteobacteria	Gammaproteobacteria	Vibrionales	Vibrionaceae	Vibrio	Unassigned
dc169e386ab4d7f9ca30c93a39100501	0	0	0	0	0	0	0	0	0	0	0	0.454545	Bacteria	Proteobacteria	Gammaproteobacteria	Vibrionales	Vibrionaceae	Vibrio	Vibrio parahaemolyticus
dc512691c9eaf0aad65bcb4ed3c46606	0	0	0	0	0	0	0	0	0	0.0505051	0	0	Bacteria	Proteobacteria	Gammaproteobacteria	Vibrionales	Vibrionaceae	Vibrio	Unassigned
dcaa301300a4d83914bd137ad1fc6449	0	0	0	0	0	0	0	0.525253	0	0.0505051	0	0	Bacteria	Proteobacteria	Gammaproteobacteria	Vibrionales	Vibrionaceae	Vibrio	Unassigned
dd759efd0fe9f4e4a5708f3a3a9d2511	0	0	0	0	0	0	0.0707071	0	0	0	0	0	Bacteria	Proteobacteria	Gammaproteobacteria	Vibrionales	Vibrionaceae	Vibrio	Unassigned
ddb99f0889cc1e7ad1ed84ce26516f6a	0	0	0	0	0	0	0	0.272727	0	0	0	0	Bacteria	Proteobacteria	Gammaproteobacteria	Vibrionales	Vibrionaceae	Vibrio	Unassigned
de42852654025bc78d1da5611009cb29	0	0	0	0	0	0	0.282828	0	0	0	0	0	Bacteria	Proteobacteria	Gammaproteobacteria	Vibrionales	Vibrionaceae	Vibrio	Unassigned
e2df9c24d5a14c951e51cb595473812b	0	0	0	0	0	0	0	0	0	0	0	1.37374	Bacteria	Proteobacteria	Gammaproteobacteria	Vibrionales	Vibrionaceae	Vibrio	Unassigned
e64d29bc805b6b6d3d551c7657b947b5	0	0	0	0	0	0	0	0	0	0.131313	0	0	Bacteria	Proteobacteria	Gammaproteobacteria	Vibrionales	Vibrionaceae	Vibrio	Unassigned
e94fb49a18c3fdbd4c109d4501575672	0	0	0	0	0	0	0	0.424242	0	0	0	0	Bacteria	Proteobacteria	Gammaproteobacteria	Vibrionales	Vibrionaceae	Vibrio	Unassigned
e9c8b6689d503e99bd8041a63cdaf39d	0	0	0	0	0	0	0	0.616162	0	0	0	0	Bacteria	Proteobacteria	Gammaproteobacteria	Vibrionales	Vibrionaceae	Vibrio	Unassigned
eadec3cfe09f38844affbf1858963364	0	0	0	0	0	0	0	0	0	0	0	0.010101	Bacteria	Proteobacteria	Gammaproteobacteria	Vibrionales	Vibrionaceae	Vibrio	Unassigned
edc7588676d580ffea9b0263cfd9aaac	0	0	0	0	0	0	0	0.575758	0	0	0	0	Bacteria	Proteobacteria	Gammaproteobacteria	Vibrionales	Vibrionaceae	Vibrio	Unassigned
eef3b8614e396800ac6246db64cf1cc4	0	0	0	0	0	0	0	0.30303	0	0	0	0	Bacteria	Proteobacteria	Gammaproteobacteria	Vibrionales	Vibrionaceae	Vibrio	Unassigned
f67a0a86243d8d728da454fc0873a467	0	0	0	0	0	0	0	0	0.141414	0	0	0	Bacteria	Proteobacteria	Gammaproteobacteria	Vibrionales	Vibrionaceae	Vibrio	Unassigned
f74add9c76714e4c2179c0ef02b198ae	0.0909091	0	0	0	0.454545	4	1.33333	1.31313	0	0	0	0.262626	Bacteria	Proteobacteria	Gammaproteobacteria	Vibrionales	Vibrionaceae	Vibrio	Unassigned
f97870420b183e0c00c028336216bb9e	0	0	0	0	0	0	0.0707071	0	0	0	0	0	Bacteria	Proteobacteria	Gammaproteobacteria	Vibrionales	Vibrionaceae	Vibrio	Unassigned
f9ba87e226c78c26dbde7ee9fa0c1d6d	0	0	0	0	0	0	0	0	0	0	0	0.686869	Bacteria	Proteobacteria	Gammaproteobacteria	Vibrionales	Vibrionaceae	Vibrio	Unassigned
fcbc546dc5ff534b1d67a096b2b81483	0	0	0	0.131313	0	0	0	0	0	0	0	0	Bacteria	Proteobacteria	Gammaproteobacteria	Vibrionales	Vibrionaceae	Vibrio	Unassigned
8c405891b2171153ee2b0080c883fdef	0	0	0	0	0.0909091	0	0.040404	0	0	0	0	0	Bacteria	Proteobacteria	Gammaproteobacteria	Betaproteobacteriales	Chromobacteriaceae	Vogesella	uncultured bacterium
f5ce134b6f5e0dd973144ca62d11b46e	0	0	0	0	0	0	0.030303	0	0	0	0	0	Bacteria	Proteobacteria	Gammaproteobacteria	Betaproteobacteriales	Chromobacteriaceae	Vogesella	Unassigned
ffb94d9a35df7cf3fe7d0d8501a5e313	0	0	0	0	0	0	0	0	0	0	0	0.0606061	Bacteria	Proteobacteria	Gammaproteobacteria	Betaproteobacteriales	Chromobacteriaceae	Vogesella	uncultured bacterium
5b0cb143b4ca50b82d1503e60d13b1b6	0	0	0	0	0	0	0	0	0	0.020202	0	0	Bacteria	Proteobacteria	Alphaproteobacteria	Rhizobiales	Xanthobacteraceae	Xanthobacter	Unassigned
0da838b69f690a2add1e5b38d7ced30e	0	0	0	0	0	0	0	0	0	0	0	0.181818	Bacteria	Proteobacteria	Gammaproteobacteria	Betaproteobacteriales	Rhodocyclaceae	Zoogloea	uncultured bacterium
66b6857a5834f3b2b8787fe6c42ad7fc	0	0	0	0	0	0	0	0	0	0	0	0.0505051	Bacteria	Proteobacteria	Gammaproteobacteria	Betaproteobacteriales	Rhodocyclaceae	Zoogloea	uncultured bacterium
9ba60cfd848e612411a6f75a16cee1b0	0	0	0	0	0	0	0	0	0	0	0	0.373737	Bacteria	Proteobacteria	Gammaproteobacteria	Betaproteobacteriales	Rhodocyclaceae	Zoogloea	Unassigned
f037809b4353d76699afbff5155e217e	0	0	0	0	0	0	0	0	0	0	0	0.0505051	Bacteria	Proteobacteria	Gammaproteobacteria	Betaproteobacteriales	Rhodocyclaceae	Zoogloea	uncultured bacterium

## Sheet: S2E_specific
Table S2E. Genera exclusively identified by group.
CONTROL	WAF	CEWAF
Coxiella	Pirellula	Planctomicrobium
Dinghuibacter	Hyphomonas	Zoogloea
Shinella	Loktanella	Granulicatella
Lactobacillus	Brachybacterium	Haemophilus
Chitinibacter	Caulobacter	Roseibacillus
Mycobacterium	Curvibacter	Actinobacillus
Candidatus Similichlamydia	Rhodobacter	Sphingobium
Roseomonas	Delftia	Thauera
Kocuria	Emticicia	Cycloclasticus
Legionella	Rhizobacter	Diaphorobacter
Pir4 lineage	Inquilinus	Methylophaga
Empedobacter	Fusobacterium	Porticoccus
Leifsonia	Porphyrobacter	Romboutsia
Sphingobacterium	Pannonibacter	Chroococcidiopsis SAG 2023
Uliginosibacterium	Lysobacter	Micrococcus
Singulisphaera	Prevotella 9	Muricauda
alphaI cluster	Achromobacter	Phenylobacterium
	Finegoldia	Gemmobacter
	Aquimonas	Methyloversatilis
	Chroococcidiopsis PCC 7203	Oleiphilus
	Methylotenera	Rubrobacter
	Tepidiphilus	Xanthobacter
	Carnobacterium	Acidibacter
	Rheinheimera	Klebsiella
	Enhydrobacter	Kordiimonas
	Tenacibaculum
	Brevibacterium
	Hymenobacter
	Lawsonella

## Sheet: S2F_all_groups_lefse
Table S2F. LefSe analysis performed comparing the three groups.
						CONTROL	CONTROL	CONTROL	CONTROL	WAF	WAF	WAF	WAF	CEWAF	CEWAF	CEWAF	CEWAF
taxon/ASV_ID	log.max.pct	direction	lda	p.value	number	ZF-01	ZF-02	ZF-03	ZF-04	ZF-01	ZF-02	ZF-03	ZF-04	ZF-01	ZF-02	ZF-03	ZF-04	Domain	Phylum	Class	Order	Family	Genus	Species
01f9c32e6b97599838d79bef56d2b583	3.5784	control	3.51286	0.00921469	20	0.474747	0.0707071	0.59596	0.373737	0	0	0	0	0	0.0707071	0	0	Bacteria	Bacteroidetes	Bacteroidia	Flavobacteriales	Flavobacteriaceae	Flavobacterium	Unassigned
0f524dbcfbbf7178bf14f186f43777e4	4.77906	WAF	4.40977	0.0387742	5	0.20202	0.666667	0.383838	0.474747	1.35354	5.06061	8.44444	9.19192	0	0.909091	0.0707071	3.46465	Bacteria	Proteobacteria	Gammaproteobacteria	Vibrionales	Vibrionaceae	Vibrio	Vibrio parahaemolyticus
1e645537890de38ec5401dbcdd1873ec	2.87943	control	3.45864	0.0279228	14	0	0.0707071	0.222222	0.010101	0	0	0	0	0	0	0	0	Bacteria	Bacteroidetes	Bacteroidia	Chitinophagales	Chitinophagaceae	Dinghuibacter	uncultured bacterium
258293b00168aecda43f59aa8e50f570	5.41624	control	5.06752	0.0173054	12	27.202	26.1616	39.6061	11.3333	6.64646	4.67677	4.79798	3.06061	0	6.9899	0	0	Bacteria	Fusobacteria	Fusobacteriia	Fusobacteriales	Fusobacteriaceae	Cetobacterium	uncultured bacterium
47b92541c630ff545e33eb83d5e5c355	3.28312	control	3.3977	0.0279228	22	0.20202	0.323232	0	0.242424	0	0	0	0	0	0	0	0	Bacteria	Proteobacteria	Gammaproteobacteria	Coxiellales	Coxiellaceae	Coxiella	uncultured bacterium
4bc0aed592f6621879636e715d1fdc8d	3.20848	WAF	3.48356	0.0279228	9	0	0	0	0	0.161616	0	0.333333	0.151515	0	0	0	0	Bacteria	Proteobacteria	Alphaproteobacteria	Sphingomonadales	Sphingomonadaceae	Novosphingobium	Unassigned
4c2bf011ad3b6f295c3d9f9c9e199dea	3.80714	control	3.61682	0.0148071	4	1.09091	0.30303	0.69697	0.474747	0	0.111111	0	0	0	0.0505051	0	0	Bacteria	Proteobacteria	Gammaproteobacteria	Betaproteobacteriales	Burkholderiaceae	Paucibacter	Unassigned
4cfaf7f0caf5936b760ad6066df4b69d	4.268	control	3.91105	0.0242431	21	1.69697	2.26263	3.08081	0.373737	0.636364	0	0	0	0	0.292929	0	0	Bacteria	Fusobacteria	Fusobacteriia	Fusobacteriales	Fusobacteriaceae	Cetobacterium	uncultured bacterium
507de24b6d24dd6e25bfc08b637f3843	4.10474	WAF	3.87932	0.0378889	13	0	0	0	0.191919	0.909091	2.53535	0.919192	0.727273	0.848485	0.323232	0	1.53535	Unassigned	Unassigned	Unassigned	Unassigned	Unassigned	Unassigned	Unassigned
5a357bde2a4b1a33066197a36702ac58	4.54936	control	4.1591	0.044061	17	1.22222	8.13131	4.27273	0.545455	0.707071	0	0	0	0	0.414141	1.0404	0	Bacteria	Proteobacteria	Gammaproteobacteria	Aeromonadales	Aeromonadaceae	Aeromonas	Unassigned
6417460c88fc5382fa9ad2fe298f8e76	4.04773	C_WAF	3.74913	0.0426223	16	0	0	0	0	0.757576	0	1.67677	0	1.66667	1.79798	0.121212	0.878788	Bacteria	Proteobacteria	Gammaproteobacteria	Pseudomonadales	Pseudomonadaceae	Pseudomonas	Unassigned
6a3a6e24a5d83cf1a597035c601437e1	3.77888	WAF	3.64332	0.00536573	8	0	0	0	0	0.737374	0.838384	0.121212	0.707071	0	0	0	0	Bacteria	Bacteroidetes	Bacteroidia	Flavobacteriales	Flavobacteriaceae	Flavobacterium	Unassigned
706cc9f8c74ae24ca31b1a6610f3b2f1	3.87943	control	3.58168	0.0148071	1	0.252525	1.9697	0.646465	0.161616	0.151515	0	0	0	0	0.040404	0	0	Bacteria	Proteobacteria	Gammaproteobacteria	Aeromonadales	Aeromonadaceae	Aeromonas	Aeromonas hydrophila subsp. hydrophila
7c0aece655675b08310002a661ecf1f8	4.17168	WAF	3.82994	0.0379905	15	0	0	0	0.151515	0.242424	1.19192	1.88889	2.61616	0	0	0	1.32323	Bacteria	Proteobacteria	Alphaproteobacteria	Rhodobacterales	Rhodobacteraceae	Unassigned	Unassigned
8ba660cfb40e2fa1cda436c2b13d9c08	4.58926	control	4.1988	0.0323784	2	1.29293	7.49495	5.77778	0.969697	0.89899	0	1.26263	0.494949	0	0.626263	0.525253	0.121212	Bacteria	Proteobacteria	Gammaproteobacteria	Aeromonadales	Aeromonadaceae	Aeromonas	Unassigned
8ee7fd795b787c6a3809672911ba2930	4.17973	WAF	3.81211	0.034923	6	0	0.494949	0.333333	0	0.737374	0.969697	2.84848	1.49495	0.656566	0.373737	0	1	Bacteria	Proteobacteria	Gammaproteobacteria	Vibrionales	Vibrionaceae	Vibrio	Unassigned
c6c897649931cc8bc7a61bad44e34525	4.05455	control	3.84316	0.017074	19	1.13131	0.484848	1.40404	1.51515	0.131313	0	0.191919	0.323232	0	0.242424	0	0	Bacteria	Proteobacteria	Alphaproteobacteria	Rhodobacterales	Rhodobacteraceae	Unassigned	Unassigned
d0bd991f3891aeb6d5cf94b622ccf710	3.67415	control	3.45755	0.0279228	18	0.30303	1.39394	0	0.191919	0	0	0	0	0	0	0	0	Bacteria	Proteobacteria	Gammaproteobacteria	Aeromonadales	Aeromonadaceae	Aeromonas	Unassigned
daea9f995a5bf21cdbfe071d2afd1704	4.37774	control	4.02218	0.0227667	7	1.68687	0.757576	5.14141	1.9596	2.72727	1.0101	1.10101	1.52525	0	0.535354	0	0.212121	Bacteria	Proteobacteria	Alphaproteobacteria	Rhodobacterales	Rhodobacteraceae	Unassigned	Unassigned
f5c7ff32d870c9f50c75e83975a21d51	4.75197	control	4.42139	0.0192425	3	6.22222	5.64646	7.9697	2.75758	1.17172	0	0.989899	0.626263	0	1.28283	0	0	Bacteria	Fusobacteria	Fusobacteriia	Fusobacteriales	Fusobacteriaceae	Cetobacterium	uncultured bacterium
f74add9c76714e4c2179c0ef02b198ae	4.24926	WAF	3.98386	0.0148071	10	0.0909091	0	0	0	0.454545	4	1.33333	1.31313	0	0	0	0.262626	Bacteria	Proteobacteria	Gammaproteobacteria	Vibrionales	Vibrionaceae	Vibrio	Unassigned
fc45b3d126b8e512f4345d95bd3d7aa0	3.97285	WAF	3.81514	0.00896627	11	0	0	0	0	1.52525	0.757576	0.59596	0.878788	0.464646	0.0606061	0	0.010101	Bacteria	Proteobacteria	Alphaproteobacteria	Rhodobacterales	Rhodobacteraceae	Unassigned	Unassigned

## Sheet: S2G_waf_lefse
Table S2G. LefSe analysis performed comparing WAF and CONTROL
					CONTROL	CONTROL	CONTROL	CONTROL	WAF	WAF	WAF	WAF
taxon	log.max.pct	direction	lda	p.value	ZF-01	ZF-02	ZF-03	ZF-04	ZF-01	ZF-02	ZF-03	ZF-04	Domain	Phylum	Class	Order	Family	Genus	Species	Genus2
8ba660cfb40e2fa1cda436c2b13d9c08	4.60067	control	-4.22402	0.0433081	1.55102	7.71429	5.79592	0.887755	0.795918	0	1.38776	0.540816	Bacteria	Proteobacteria	Gammaproteobacteria	Aeromonadales	Aeromonadaceae	Aeromonas	Unassigned	1_Aeromonas
3ca14d61f6f644259aecee85f46aabb9	3.05017	control	-3.69259	0.0472209	0	0.183673	0.244898	0.0204082	0	0	0	0	Bacteria	Bacteroidetes	Bacteroidia	Flavobacteriales	Weeksellaceae	Cloacibacterium	uncultured bacterium	2_Cloacibacterium
45ce02493d9a96abe9c880d50f2933f3	3.74517	WAF	3.67409	0.0201646	0	0.163265	0	0.112245	0.285714	0.663265	0.183673	1.09184	Bacteria	Proteobacteria	Alphaproteobacteria	Sphingomonadales	Sphingomonadaceae	Sphingomonas	Unassigned	3_Sphingomonas
706cc9f8c74ae24ca31b1a6610f3b2f1	3.85232	control	-3.65415	0.0383936	0.163265	1.92857	0.642857	0.112245	0.122449	0	0	0	Bacteria	Proteobacteria	Gammaproteobacteria	Aeromonadales	Aeromonadaceae	Aeromonas	Aeromonas hydrophila subsp. hydrophila	4_Aeromonas
f5c7ff32d870c9f50c75e83975a21d51	4.75909	control	-4.4455	0.0209213	6.33673	5.89796	7.97959	2.7551	1.07143	0	0.795918	0.663265	Bacteria	Fusobacteria	Fusobacteriia	Fusobacteriales	Fusobacteriaceae	Cetobacterium	uncultured bacterium	5_Cetobacterium
4c2bf011ad3b6f295c3d9f9c9e199dea	3.79765	control	-3.74539	0.0179605	0.94898	0.397959	0.704082	0.459184	0	0.0918367	0	0	Bacteria	Proteobacteria	Gammaproteobacteria	Betaproteobacteriales	Burkholderiaceae	Paucibacter	Unassigned	6_Paucibacter
7c0aece655675b08310002a661ecf1f8	4.17757	WAF	3.95292	0.0179605	0	0	0	0.142857	0.326531	1.16327	2.05102	2.47959	Bacteria	Proteobacteria	Alphaproteobacteria	Rhodobacterales	Rhodobacteraceae	Unassigned	Unassigned	7_Unassigned
9fa0994579b8d37b3137234e9a50fe67	4.46362	WAF	4.20559	0.0420664	0.0510204	0.418367	0	0	0.22449	0.5	5.58163	5.32653	Bacteria	Proteobacteria	Gammaproteobacteria	Enterobacteriales	Enterobacteriaceae	Plesiomonas	uncultured bacterium	8_Plesiomonas
0f524dbcfbbf7178bf14f186f43777e4	4.79994	WAF	4.50511	0.0209213	0.22449	0.653061	0.387755	0.581633	1.32653	5.58163	9.05102	9.27551	Bacteria	Proteobacteria	Gammaproteobacteria	Vibrionales	Vibrionaceae	Vibrio	Vibrio parahaemolyticus	9_Vibrio
6cef36be8bae6175af4765fe282532b8	3.81665	WAF	3.73826	0.0179605	0	0	0	0.102041	0.27551	0.142857	1.29592	0.908163	Bacteria	Proteobacteria	Gammaproteobacteria	Vibrionales	Vibrionaceae	Vibrio	Unassigned	10_Vibrio
8ee7fd795b787c6a3809672911ba2930	4.18631	WAF	3.93826	0.0201646	0	0.469388	0.336735	0	0.77551	0.897959	2.82653	1.64286	Bacteria	Proteobacteria	Gammaproteobacteria	Vibrionales	Vibrionaceae	Vibrio	Unassigned	11_Vibrio
15541b40ad1667948560e7927c3a5992	3.89244	WAF	3.98809	0.0472209	0	0	0	0	0.0918367	2.80612	0.22449	0	Bacteria	Proteobacteria	Gammaproteobacteria	Betaproteobacteriales	Methylophilaceae	Methylophilus	uncultured bacterium	12_Methylophilus
6a3a6e24a5d83cf1a597035c601437e1	3.79588	WAF	3.94811	0.0138744	0	0	0	0	0.755102	0.785714	0.214286	0.744898	Bacteria	Bacteroidetes	Bacteroidia	Flavobacteriales	Flavobacteriaceae	Flavobacterium	Unassigned	13_Flavobacterium
7c22a18ab3db4aba3902c30c74666f3e	3.3705	control	-3.47612	0.0472209	0	0.102041	0.591837	0.244898	0	0	0	0	Bacteria	Proteobacteria	Gammaproteobacteria	Enterobacteriales	Enterobacteriaceae	Enterobacter	Unassigned	14_Enterobacter
4bc0aed592f6621879636e715d1fdc8d	3.27595	WAF	3.79649	0.0472209	0	0	0	0	0.142857	0	0.418367	0.193878	Bacteria	Proteobacteria	Alphaproteobacteria	Sphingomonadales	Sphingomonadaceae	Novosphingobium	Unassigned	15_Novosphingobium
f74add9c76714e4c2179c0ef02b198ae	4.27536	WAF	4.04523	0.0179605	0.0816327	0	0	0	0.387755	4.31633	1.38776	1.44898	Bacteria	Proteobacteria	Gammaproteobacteria	Vibrionales	Vibrionaceae	Vibrio	Unassigned	16_Vibrio
fc45b3d126b8e512f4345d95bd3d7aa0	3.97138	WAF	4.17625	0.0138744	0	0	0	0	1.57143	0.714286	0.632653	0.826531	Bacteria	Proteobacteria	Alphaproteobacteria	Rhodobacterales	Rhodobacteraceae	Unassigned	Unassigned	17_Unassigned
258293b00168aecda43f59aa8e50f570	5.41904	control	-5.06455	0.0209213	26.9388	26.3571	39.6633	12.0204	6.57143	5.46939	5.04082	3.10204	Bacteria	Fusobacteria	Fusobacteriia	Fusobacteriales	Fusobacteriaceae	Cetobacterium	uncultured bacterium	18_Cetobacterium
5a357bde2a4b1a33066197a36702ac58	4.53608	control	-4.18325	0.0383936	1.08163	7.78571	4.27551	0.602041	0.734694	0	0	0	Bacteria	Proteobacteria	Gammaproteobacteria	Aeromonadales	Aeromonadaceae	Aeromonas	Unassigned	19_Aeromonas
d0bd991f3891aeb6d5cf94b622ccf710	3.70557	control	-3.62512	0.0472209	0.295918	1.59184	0	0.142857	0	0	0	0	Bacteria	Proteobacteria	Gammaproteobacteria	Aeromonadales	Aeromonadaceae	Aeromonas	Unassigned	20_Aeromonas
0b650a84493b07aadcddf7fa2768df70	4.84144	WAF	4.51512	0.0209213	0	0.193878	0.295918	0.112245	16.898	2.63265	5.37755	2.85714	Bacteria	Proteobacteria	Gammaproteobacteria	Enterobacteriales	Enterobacteriaceae	Plesiomonas	uncultured bacterium	21_Plesiomonas
c6c897649931cc8bc7a61bad44e34525	4.0432	control	-3.82507	0.0209213	1.03061	0.418367	1.41837	1.55102	0.163265	0	0.214286	0.387755	Bacteria	Proteobacteria	Alphaproteobacteria	Rhodobacterales	Rhodobacteraceae	Unassigned	Unassigned	22_Unassigned
2e64eec4bec6c29271ee1f6a47c3cb40	3.41955	WAF	4.08156	0.0138744	0	0	0	0	0.142857	0.244898	0.397959	0.265306	Bacteria	Proteobacteria	Gammaproteobacteria	Betaproteobacteriales	Burkholderiaceae	Variovorax	Unassigned	23_Variovorax
5a064d1d2b2bc973b3cbd1d7c3476d23	4.34872	WAF	4.09076	0.0201646	0	0.306122	0	0.0918367	0.510204	3.28571	2.28571	2.84694	Bacteria	Proteobacteria	Gammaproteobacteria	Pseudomonadales	Pseudomonadaceae	Pseudomonas	Unassigned	24_Pseudomonas
965ca6f25b5d43d860a19777388ec331	4.95694	control	-4.63473	0.0420664	3.29592	17.4286	14.6224	0.877551	2.12245	0	0.520408	0	Bacteria	Proteobacteria	Gammaproteobacteria	Aeromonadales	Aeromonadaceae	Aeromonas	Unassigned	25_Aeromonas
4cfaf7f0caf5936b760ad6066df4b69d	4.24932	control	-4.00354	0.0383936	1.86735	1.7551	3.10204	0.377551	0.632653	0	0	0	Bacteria	Fusobacteria	Fusobacteriia	Fusobacteriales	Fusobacteriaceae	Cetobacterium	uncultured bacterium	26_Cetobacterium
db761d698584111348c2ac29a69b21be	4.39883	WAF	4.11724	0.0433081	0	0.94898	0.102041	0.295918	0.795918	1.5	5.23469	2.4898	Bacteria	Proteobacteria	Gammaproteobacteria	Vibrionales	Vibrionaceae	Vibrio	Unassigned	27_Vibrio
01f9c32e6b97599838d79bef56d2b583	3.559	control	-3.69335	0.0138744	0.418367	0.0714286	0.602041	0.357143	0	0	0	0	Bacteria	Bacteroidetes	Bacteroidia	Flavobacteriales	Flavobacteriaceae	Flavobacterium	Unassigned	28_Flavobacterium
47b92541c630ff545e33eb83d5e5c355	3.23279	control	-3.80302	0.0472209	0.214286	0.255102	0	0.214286	0	0	0	0	Bacteria	Proteobacteria	Gammaproteobacteria	Coxiellales	Coxiellaceae	Coxiella	uncultured bacterium	29_Coxiella

## Sheet: S2H_cewaf_lefse
Table S2H. LefSe analysis performed comparing CEWAF and CONTROL.					CONTROL	CONTROL	CONTROL	CONTROL	CEWAF	CEWAF	CEWAF	CEWAF
taxon	log.max.pct	direction	lda	p.value	ZF-01	ZF-02	ZF-03	ZF-04	ZF-01	ZF-02	ZF-03	ZF-04	Domain	Phylum	Class	Order	Family	Genus	Specie	Genus2
8ba660cfb40e2fa1cda436c2b13d9c08	4.59367	control	-4.38035	0.0209213	1.54082	7.68367	5.70408	0.765306	0	0.673469	0.469388	0.132653	Bacteria	Proteobacteria	Gammaproteobacteria	Aeromonadales	Aeromonadaceae	Aeromonas	NA	1_Aeromonas
3ca14d61f6f644259aecee85f46aabb9	3.02996	control	-3.91857	0.0472209	0	0.142857	0.244898	0.0408163	0	0	0	0	Bacteria	Bacteroidetes	Bacteroidia	Flavobacteriales	Weeksellaceae	Cloacibacterium	uncultured bacterium	2_Cloacibacterium
706cc9f8c74ae24ca31b1a6610f3b2f1	3.90226	control	-3.75969	0.0179605	0.193878	2.16327	0.653061	0.183673	0	0.0204082	0	0	Bacteria	Proteobacteria	Gammaproteobacteria	Aeromonadales	Aeromonadaceae	Aeromonas	Aeromonas hydrophila subsp. hydrophila	3_Aeromonas
f5c7ff32d870c9f50c75e83975a21d51	4.75909	control	-4.47307	0.0179605	6.33673	5.80612	7.9898	2.83673	0	1.31633	0	0	Bacteria	Fusobacteria	Fusobacteriia	Fusobacteriales	Fusobacteriaceae	Cetobacterium	uncultured bacterium	4_Cetobacterium
4c2bf011ad3b6f295c3d9f9c9e199dea	3.82996	control	-3.82458	0.0179605	0.94898	0.438776	0.693878	0.622449	0	0.0306122	0	0	Bacteria	Proteobacteria	Gammaproteobacteria	Betaproteobacteriales	Burkholderiaceae	Paucibacter	NA	5_Paucibacter
a137fa484512ff8a6923ba621efd05f3	4.4808	control	-4.16974	0.0201646	1.88776	3	0.887755	6.32653	0	0.193878	0	0.0408163	Bacteria	Proteobacteria	Gammaproteobacteria	Betaproteobacteriales	Burkholderiaceae	Pelomonas	NA	6_Pelomonas
daea9f995a5bf21cdbfe071d2afd1704	4.38306	control	-4.07928	0.0201646	1.84694	0.857143	5.13265	1.82653	0	0.602041	0	0.163265	Bacteria	Proteobacteria	Alphaproteobacteria	Rhodobacterales	Rhodobacteraceae	NA	NA	7_Unassigned
a2a4b862b4253366e2ff046ad674befa	2.95078	C_WAF	3.97799	0.0472209	0	0	0	0	0.0714286	0.163265	0	0.122449	Bacteria	Proteobacteria	Gammaproteobacteria	Pseudomonadales	Moraxellaceae	Acinetobacter	uncultured bacterium	8_Acinetobacter
258293b00168aecda43f59aa8e50f570	5.41463	control	-5.11315	0.0179605	26.8878	25.7653	39.5918	11.6735	0	7.16327	0	0	Bacteria	Fusobacteria	Fusobacteriia	Fusobacteriales	Fusobacteriaceae	Cetobacterium	uncultured bacterium	9_Cetobacterium
01f9c32e6b97599838d79bef56d2b583	3.56205	control	-3.58531	0.0179605	0.459184	0.0816327	0.602041	0.316327	0	0.0816327	0	0	Bacteria	Bacteroidetes	Bacteroidia	Flavobacteriales	Flavobacteriaceae	Flavobacterium	NA	10_Flavobacterium
1e645537890de38ec5401dbcdd1873ec	2.97492	control	-3.89554	0.0472209	0	0.122449	0.22449	0.0306122	0	0	0	0	Bacteria	Bacteroidetes	Bacteroidia	Chitinophagales	Chitinophagaceae	Dinghuibacter	uncultured bacterium	11_Dinghuibacter
6417460c88fc5382fa9ad2fe298f8e76	4.0751	C_WAF	3.92207	0.0138744	0	0	0	0	1.81633	1.9898	0.153061	0.795918	Bacteria	Proteobacteria	Gammaproteobacteria	Pseudomonadales	Pseudomonadaceae	Pseudomonas	NA	12_Pseudomonas
930cac3700f45fef52819c7c5e721e9f	4.30379	control	-4.13373	0.0201646	0.897959	2.64286	2.09184	2.41837	0	0.265306	0	0.142857	Bacteria	Proteobacteria	Gammaproteobacteria	Betaproteobacteriales	Burkholderiaceae	NA	NA	13_Unassigned
482ea091c81e90461d0fad3ea5709dd3	3.32053	C_WAF	4.02297	0.0472209	0	0	0	0	0.418367	0.0816327	0	0.336735	Bacteria	Proteobacteria	Alphaproteobacteria	Rhizobiales	Rhizobiaceae	Allorhizobium-Neorhizobium-Pararhizobium-Rhizobium	uncultured bacterium	14_Allorhizobium-Neorhizobium-Pararhizobium-Rhizobium
d0bd991f3891aeb6d5cf94b622ccf710	3.68087	control	-3.58569	0.0472209	0.346939	1.39796	0	0.173469	0	0	0	0	Bacteria	Proteobacteria	Gammaproteobacteria	Aeromonadales	Aeromonadaceae	Aeromonas	NA	15_Aeromonas
cefeec441a68cb54ef628ae394f1cdc3	3.84128	control	-3.78431	0.0179605	0.938776	0.479592	1	0.357143	0	0.326531	0	0	Bacteria	Proteobacteria	Gammaproteobacteria	Betaproteobacteriales	NA	NA	NA	16_Unassigned
c6c897649931cc8bc7a61bad44e34525	4.05605	control	-3.82728	0.0179605	0.979592	0.479592	1.40816	1.68367	0	0.244898	0	0	Bacteria	Proteobacteria	Alphaproteobacteria	Rhodobacterales	Rhodobacteraceae	NA	NA	17_Unassigned
4cfaf7f0caf5936b760ad6066df4b69d	4.24995	control	-4.08816	0.0383936	1.86735	1.84694	3.07143	0.326531	0	0.336735	0	0	Bacteria	Fusobacteria	Fusobacteriia	Fusobacteriales	Fusobacteriaceae	Cetobacterium	uncultured bacterium	18_Cetobacterium
47b92541c630ff545e33eb83d5e5c355	3.28178	control	-3.68111	0.0472209	0.244898	0.326531	0	0.193878	0	0	0	0	Bacteria	Proteobacteria	Gammaproteobacteria	Coxiellales	Coxiellaceae	Coxiella	uncultured bacterium	19_Coxiella

[truncated: 3 more sheets: S2I_waf_corr, S2J_cewaf_corr, S3_hydrocarbon]
